# Supplementary material for: EBV abortive lytic cycle promotes nasopharyngeal carcinoma progression through recruiting monocytes and regulating their directed differentiation
Source: PLoS Pathog. 2024 Jan 11;20(1):e1011934. doi: 10.1371/journal.ppat.1011934 (PMC10846743; doi:10.1371/journal.ppat.1011934)
Supplement: S1 Table — The primer sequence were designed by PRIMER PREMIE5 and were validated by sequencing the final constructed plasmid. S1 Table was uploaded separately as an excel file. (XLSX) [file ppat.1011934.s010.xlsx]

## Sheet: Sheet1
virogene	PCR primer
BZLF1-F	5'-ATCACAGAGGAGGCTGGT-3'
BZLF1-R	5'-CGATGGCGGTAAACAATGGC-3'
BRLF1-F	5'-GTGTTCAGTAGATGCACCACATCCC-3'
BRLF1-R	5'-GAGGTACATTAGCAATGCCTGTGGC-3'
BALF3-F	5'-CCACCGTTCTCCCCGGACTC-3'
BALF3-R	5'-GCTAGCAGCACGACCACGCTTA-3'
BALF4-F	5'-GCTTTACCTCACGTACGACTCTG-3'
BALF4-R	5'-ACACTTGGGAATGAGACGCA-3'
BALF5-F	5'-GCAGAAGACGCTATCACGATCC-3'
BALF5-R	5'-CGCCTCCCATGCTAAGGG-3'
BILF1-F	5'-CAACAATGGACACGCAAGGG-3'
BILF1-R	5'-AACATTAGTCCTCTGGTCCCTATCTC-3'
LF1-F	5'-CAGAAGGGTGCCTAGCCAGTC-3'
LF1-R	5'-CAATACCTGCTTGTTGGTGACGC-3'
LF2-F	5'-GGCGGATATTCTACCAGCTAACG-3'
LF2-R	5'-CCCGCATTCCTGCTTTCG-3'
