# Supplementary material for: EBV abortive lytic cycle promotes nasopharyngeal carcinoma progression through recruiting monocytes and regulating their directed differentiation
Source: PLoS Pathog. 2024 Jan 11;20(1):e1011934. doi: 10.1371/journal.ppat.1011934 (PMC10846743; doi:10.1371/journal.ppat.1011934)
Supplement: S2 Table — For each target gene, we designed primer sequences from PRIMER BANK, and the amplified fragments were about 100bp. S2 Table was uploaded separately as an excel file. (XLSX) [file ppat.1011934.s011.xlsx]

## Sheet: Sheet1
BZLF1	CCCAGTCTCCGACATAACCC	CAGGCTGTGGAACACCAATG
BRLF1	CGAGGACGGGATAGGTGAAC	CGGCAAGCAGGTAGTGGAAC
BALF3	GGACCCACGTCTCCTGTAACC	GCCTTCTCCTCAGCCTCCAAC
BALF4	CCTGGCCCTTCGTGTAACG	GAAGAGCAGGTGAACAAGACCAT
BALF5	CGGAAGCCCTCTGGACTTC	CCCTGTTTATCCGATGGAATG
BILF1	CACTTGGGTATGGCGTTGG	TCTGTTGAGATTGGCGTCGGG
LF1	GACTGACTCAGGGCCACATC	AGAAAGCGGGCCCATGAAGG
LF2	CCGGACCGTCAGCTTGAG	CAACCCGGTCTTCTACGTCTAC
EBNA1	GCCCAGATGGTGAGCCT	CTTGACCACGATGCTTTCC
LMP1	GTATTGGCACAAGATGGAAAGC	CAACTACCAGGCAGATGAGGC
G-CSF	TGGACCTGCCACCCAG	GCCCTGGATCTTCCTCACTTGCTC
M-CSF	TGGCGAGCAGGAGTATCAC	AGGTCTCCATCTGACTGTCAAT
GM-CSF	TCTCAGAAATGTTTGACCTCCA	GCCCTTGAGCTTGGTGAG
EGF	TGGATGTGCTTGATAAGCGG	ACCATGTCCTTTCCAGTGTGT
VEGFA	AGGGCAGAATCATCACGAAGT	AGGGTCTCGATTGGATGGCA
IL1A	TGGTAGTAGCAACCAACGGGA	ACTTTGATTGAGGGCGTCATTC
IL-2	TACAAGAACCCGAAACTGACTCG	ACATGAAGGTAGTCTCACTGCC
IL-4	CCAACTGCTTCCCCCTCTG	TCTGTTACGGTCAACTCGGTG
IL-6	ACTCACCTCTTCAGAACGAATTG	CCATCTTTGGAAGGTTCAGGTTG
IL-8	TTTTGCCAAGGAGTGCTAAAGA	AACCCTCTGCACCCAGTTTTC
IL-10	TCAAGGCGCATGTGAACTCC	GATGTCAAACTCACTCATGGCT
IL-12A	CCTTGCACTTCTGAAGAGATTGA	ACAGGGCCATCATAAAAGAGGT
IL-12B	ACCCTGACCATCCAAGTCAAA	TTGGCCTCGCATCTTAGAAAG
IL-13	GAAGGCTCCGCTCTGCAAT	TCCAGGGCTGCACAGTACA
TNFA	CCTCTCTCTAATCAGCCCTCTG	GAGGACCTGGGAGTAGATGAG
IFNR	TCGGTAACTGACTTGAATGTCCA	TCGCTTCCCTGTTTTAGCTGC
CCL2	CAGCCAGATGCAATCAATGCC	TGGAATCCTGAACCCACTTCT
CCL4	CTGTGCTGATCCCAGTGAATC	TCAGTTCAGTTCCAGGTCATACA
CCL5	CCAGCAGTCGTCTTTGTCAC	CTCTGGGTTGGCACACACTT
CCL7	CCAGTAGCCACTGTCCC	GCTTTGGAGTTTGGGTTT
CCL8	TGGAGAGCTACACAAGAATCACC	TGGTCCAGATGCTTCATGGAA
CCL13	CTCAACGTCCCATCTACTTGC	TCTTCAGGGTGTGAGCTTTCC
CXCL1	CCCCAAGAACATCCAAAGTG	GGCTATGACTTCGGTTTGG
CXCL5	AGCTGCGTTGCGTTTGTTTAC	TGGCGAACACTTGCAGATTAC
