# Supplementary material for: EBV abortive lytic cycle promotes nasopharyngeal carcinoma progression through recruiting monocytes and regulating their directed differentiation
Source: PLoS Pathog. 2024 Jan 11;20(1):e1011934. doi: 10.1371/journal.ppat.1011934 (PMC10846743; doi:10.1371/journal.ppat.1011934)
Supplement: S3 Table — This portion of RNA-Seq data were donated by Dr. Mu-Sheng Zeng at Sun Yat-sen University Cancer Center. Raw reads from RNA-Seq data were uniformly processed and converted to RPKM values. (XLSX) [file ppat.1011934.s012.xlsx]

## Sheet: Sheet1
symbol	Geneid	SRR757_rpkm	SRR764_rpkm	SRR844_rpkm	NPC_52_rpkm	NPC_66_rpkm		NPC_51_rpkm	NPC_53_rpkm	NPC_46_rpkm		NPN_72_rpkm
A1BG	ENSG00000121410.12	2.12634	1.62977	8.363	0.499787	1.8865		0.993219	0.908266	3.15256		3.24376
A1BG-AS1	ENSG00000268895.6	1.61875	0.74473	4.53737	0.18129	0.270341		0.323512	0.609613	0.567411		1.01658
A1CF	ENSG00000148584.15	0	0	0.004707	0	0		0	0	0		#N/A
A2M	ENSG00000175899.15	17.947	69.1214	58.7465	84.9255	51.2783		104.886	89.3901	145.235		111.032
A2M-AS1	ENSG00000245105.4	0	0.163367	0.161743	0.252236	0.216278		0.381916	0.253206	0.851582		0.777027
A2ML1	ENSG00000166535.20	26.0907	1.31254	2.57609	1.13773	22.8604		0.603737	7.43124	3.18885		3.58726
A2ML1-AS1	ENSG00000256661.1	0	0	0.043873	0	0		0	0	0		#N/A
A2ML1-AS2	ENSG00000256904.1	0	0	0	0	0		0	0	0		#N/A
A2MP1	ENSG00000256069.7	0.018723	0.049795	0.052918	0	0		0	0	0		#N/A
A3GALT2	ENSG00000184389.9	0	0.070989	0.098918	0.0359492	0.0201029		0	0	0		0
A4GALT	ENSG00000128274.17	4.28655	15.9093	19.7471	5.59903	7.37281		6.06874	5.09328	24.3399		18.5915
A4GNT	ENSG00000118017.4	0.01038	0.023656	0.661335	0	0		0.0117907	0.0431287	0.839054		0.0619063
AA06	ENSG00000265544.1	0	0	0	0	0		0	0	0		#N/A
AAAS	ENSG00000094914.14	21.8044	15.8825	21.4512	41.4106	30.0586		17.1188	26.1221	30.4042		23.4551
AACS	ENSG00000081760.17	38.8598	9.28993	10.1711	19.7778	21.4507		7.0673	18.296	14.4972		9.55725
AACSP1	ENSG00000250420.8	9.38031	0.025314	0.054831	0.854666	0.236599		0	0.931474	0.620007		0.0504537
AADAC	ENSG00000114771.14	3.06965	1.33046	3.24714	0.137395	2.52263		0.468073	0.321028	1.38172		0.546132
AADACL2	ENSG00000197953.6	0	0.005822	0.011081	0	0.109828		0.0557577	0	0.0396787		0.109782
AADACL2-AS1	ENSG00000242908.6	0.051421	0	0.115939	0	0		0	0	0		#N/A
AADACL3	ENSG00000188984.12	0	0	0	0	0		0	0	0		0
AADACL4	ENSG00000204518.3	0	0	0	0	0		0	0	0		0
AADACP1	ENSG00000240602.7	0.148073	1.93612	7.93207	0.142653	1.06894		0.194395	0.133326	0.891502		0.935606
AADAT	ENSG00000109576.14	0.615285	0.175443	0.85228	0.221352	0.0884145		0.179546	1.07544	0.604778		1.39048
AAED1	0	0	0	0	11.9785	5.80863		12.1537	9.27482	14.1035		9.62112
AAGAB	ENSG00000103591.13	19.7081	21.3857	18.4607	18.6078	30.4683		19.2005	14.5177	16.094		15.588
AAK1	ENSG00000115977.21	2.96587	4.76504	1.97193	5.47014	4.49988		4.19392	4.04892	4.89242		4.06914
AAMDC	ENSG00000087884.14	7.09668	7.78199	12.2738	9.85072	14.3222		12.1807	11.2525	16.9825		9.51701
AAMP	ENSG00000127837.10	84.0468	80.7572	52.6932	54.2205	71.984		44.8836	47.6156	37.913		36.8562
AANAT	ENSG00000129673.10	0.258088	0.144566	0.626899	0.0182965	0.102315		0.186996	0.0570007	0.118286		0.0818179
AAR2	ENSG00000131043.13	11.2676	14.1309	13.6721	16.6722	18.2267		14.1601	15.9211	15.0823		15.6046
AARD	ENSG00000205002.4	0.028353	0.041331	0.221301	0.0412287	0.057638		0.0819331	0.278294	0.233223		0.537733
AARS	0	0	0	0	35.9182	68.0854		42.3807	48.7316	37.0188		35.835
AARS1	ENSG00000090861.17	57.75	45.7993	37.1199	0	0		0	0	0		#N/A
AARS1P1	ENSG00000249038.2	0	0	0	0	0		0	0	0		#N/A
AARS2	ENSG00000124608.5	8.33211	5.60128	5.22638	5.76404	4.24034		6.19189	9.98286	4.84342		3.96634
AARSD1	ENSG00000266967.7	25.1654	21.4601	21.9242	7.58548	7.71669		6.45088	6.24199	7.70805		8.25298
AARSD1P1	ENSG00000234969.1	0.06942	0.346117	0	0	0		0	0	0		#N/A
AASDH	ENSG00000157426.14	2.95265	5.57639	3.30108	5.6646	5.62497		5.96942	5.00304	4.74596		4.26413
AASDHPPT	ENSG00000149313.11	14.6333	12.3993	14.5959	22.8677	11.9107		10.6632	19.0685	13.5525		11.6304
AASS	ENSG00000008311.16	0.622174	0.82791	1.86319	9.19557	0.406469		5.55386	4.65586	2.88298		2.75071
AATBC	ENSG00000215458.8	3.28107	3.10565	0.475612	0	0		0	0	0		#N/A
AATF	ENSG00000275700.6	21.9622	21.7463	19.3666	43.1745	54.5204		37.7833	35.6129	31.4359		32.1969
AATK	ENSG00000181409.14	3.60305	1.31738	1.64797	0.502026	0.445302		0.404965	0.406281	0.869215		0.278683
AATK-AS1	0	0	0	0	0	0		0	0	0.0376909		0
AB015752.3	ENSG00000254180.2	0	0	0.013251	0	0		0	0	0		#N/A
AB019438.66	ENSG00000228757.1	0	0	0	0	0		0	0	0		#N/A
AB019440.50	ENSG00000271201.1	0	0	0	0	0		0	0	0		#N/A
AB019441.29	ENSG00000225200.2	1.78698	1.17744	1.20385	0	0		0	0	0		#N/A
ABALON	ENSG00000281376.1	3.12527	0.011473	2.62639	0	0		0	0	0		#N/A
ABAT	ENSG00000183044.12	1.0829	1.92028	3.41792	2.99225	1.10815		1.40554	2.90223	3.55397		4.03824
ABBA01000934.1	ENSG00000283544.1	1.27866	1.29901	1.00824	0	0		0	0	0		#N/A
ABBA01045074.1	ENSG00000286916.1	0	0	0	0	0		0	0	0		#N/A
ABBA01045074.2	ENSG00000287800.1	0	0	0	0	0		0	0	0		#N/A
ABC10-43608400O15.1	ENSG00000287550.1	0	0	0	0	0		0	0	0		#N/A
ABC10-44372100G24.1	ENSG00000285722.1	0	0	0	0	0		0	0	0		#N/A
ABC11-4932300O16.1	ENSG00000283095.1	0	0	0	0	0		0	0	0		#N/A
ABC12-46663800M24.1	ENSG00000285599.1	0.270468	0.375225	0.416767	0	0		0	0	0		#N/A
ABC12-46663800M24.2	ENSG00000287222.1	1.08304	1.02564	0.622537	0	0		0	0	0		#N/A
ABC12-47964100C23.1	ENSG00000274067.1	0	0	0	0	0		0	0	0		#N/A
ABC13-47656900H15.1	ENSG00000283566.2	0.044801	0.03885	0.044142	0	0		0	0	0		#N/A
ABC13-48845200J1.1	ENSG00000287988.1	0	0.003264	0.024388	0	0		0	0	0		#N/A
ABC14-1188822O7.1	ENSG00000283259.1	0.057811	0.033042	0.063949	0	0		0	0	0		#N/A
ABC14-1188822O7.2	ENSG00000285945.1	0	0	0.059095	0	0		0	0	0		#N/A
ABC7-42391500H16.4	ENSG00000282994.1	0	0	0	0	0		0	0	0		#N/A
ABC7-42404400C24.1	ENSG00000277758.6	0.120099	0.235283	0.339133	0	0		0	0	0		#N/A
ABC7-42418200C9.1	ENSG00000268486.5	0	0	0	0	0		0	0	0		#N/A
ABC7-481722F1.1	ENSG00000273644.1	0	0	0.011697	0	0		0	0	0		#N/A
ABC7-481722F1.2	ENSG00000283061.1	0	0	0	0	0		0	0	0		#N/A
ABC8-43014700C16.1	ENSG00000283371.1	0.146288	0.101497	0.092197	0	0		0	0	0		#N/A
ABCA1	ENSG00000165029.17	1.38488	5.42382	6.3513	6.25591	6.04255		9.10985	10.3097	5.06598		3.54098
ABCA10	ENSG00000154263.17	0.123746	0.331549	0.393024	0.113273	0.0649667		0.0725616	0.123662	0.50385		0.346346
ABCA11P	ENSG00000251595.7	2.04082	3.44827	2.2655	5.47274	3.57043		3.00822	3.20437	2.8334		3.89078
ABCA12	ENSG00000144452.15	8.70649	6.29183	1.42	4.50405	10.9651		2.17532	0.522496	0.553019		0.47288
ABCA13	ENSG00000179869.15	8.37982	13.5008	8.11326	0.152539	3.86815		4.18559	0.558353	1.69838		3.06067
ABCA17P	ENSG00000238098.9	5.23453	0.638033	0.316549	0.109766	0.358467		0.314116	0.629212	0.203427		0.0458126
ABCA2	ENSG00000107331.17	6.69577	13.5712	9.29199	6.08727	5.5301		3.20423	8.21242	5.69204		6.1745
ABCA3	ENSG00000167972.14	70.6807	22.876	4.07291	6.02754	61.9037		29.7313	52.9407	14.9487		6.40219
ABCA4	ENSG00000198691.13	0.089932	0.344641	0.185847	0.032634	0.123532		0.205249	0.0938468	0.110898		0.179608
ABCA5	ENSG00000154265.16	3.70029	6.11875	6.83752	2.58454	1.343		2.03417	1.56495	2.2407		2.32039
ABCA6	ENSG00000154262.13	0.146242	0.192796	1.35041	0.225684	0.209691		0.189256	0.194702	2.03516		1.84762
ABCA7	ENSG00000064687.13	5.6182	7.72181	16.1994	1.26488	4.13537		3.16986	3.1872	4.21365		6.34371
ABCA8	ENSG00000141338.14	0.201981	0.020555	0.092597	0.0192881	0.079097		0	0.0667665	1.17076		0.723559
ABCA9	ENSG00000154258.17	0.117248	0.015657	0.413519	0.215952	0.267632		0.202151	0.218196	1.43385		0.73949
ABCA9-AS1	ENSG00000231749.3	0	0	0	0	0		0	0	0		#N/A
ABCB1	ENSG00000085563.15	0.295312	0.517716	1.76524	0.834103	1.0806		0.61718	1.55207	2.96054		3.95495
ABCB10	ENSG00000135776.5	10.1997	7.08103	6.45004	5.91162	8.78701		6.07435	14.0454	7.09914		5.82716
ABCB10P1	ENSG00000274099.1	0	0.005481	0.000633	0	0		0	0	0		#N/A
ABCB10P3	ENSG00000261524.1	0.001958	0.00243	0	0	0		0	0	0		#N/A
ABCB10P4	ENSG00000260053.2	0.025182	0.022457	0.020962	0	0		0	0	0		#N/A
ABCB11	ENSG00000073734.10	0.032078	0.00968	0.143837	0	0.0086137		0	0	0.132777		0.275525
ABCB4	ENSG00000005471.19	0.087398	0.35154	1.55326	0.216709	0.422856		0.225149	0.359113	1.47553		3.53953
ABCB5	ENSG00000004846.17	0	0	0	0	0.0664824		0.0300018	0	0		0
ABCB6	ENSG00000115657.14	9.27138	10.3907	3.54577	7.40594	5.22434		8.63494	6.68204	5.45321		4.57431
ABCB7	ENSG00000131269.19	4.0138	5.16793	5.69092	8.87431	10.1146		7.79438	9.37562	10.0849		8.88754
ABCB8	ENSG00000197150.13	10.9089	8.79013	11.0578	4.63332	7.48305		5.16346	5.51286	4.90774		5.53682
ABCB9	ENSG00000150967.18	5.33014	2.93017	2.02102	3.12277	2.82108		1.40748	1.91556	1.58065		1.42169
ABCC1	ENSG00000103222.20	32.6913	34.16	8.10213	34.6719	40.767		45.7809	36.9452	18.2249		13.1637
ABCC10	ENSG00000124574.15	8.28485	19.4492	6.72095	3.57063	4.73711		5.19158	5.49063	5.45944		3.37764
ABCC11	ENSG00000121270.16	0.166094	0.001427	0.00943	0.0605118	0.0507574		0.00858957	0.0510567	0.0244503		0.0338243
ABCC12	ENSG00000140798.16	0	0	0.013932	0	0		0	0	0		0.0212144
ABCC13	ENSG00000243064.8	0	0	0	0	0		0	0	0		0.0582344
ABCC2	ENSG00000023839.12	0.181603	0.223847	0.336126	0.269395	0.166932		0.136425	0.173902	0.239276		0.293028
ABCC3	ENSG00000108846.16	1.37348	3.37165	16.4886	0.420094	0.971523		2.44187	3.26819	5.43559		6.32556
ABCC4	ENSG00000125257.16	31.3412	8.67031	5.01072	3.6883	14.258		7.72996	10.4349	10.176		6.45
ABCC5	ENSG00000114770.17	11.8797	70.9749	8.51902	12.2954	21.9308		13.523	4.889	6.19513		3.11477
ABCC5-AS1	ENSG00000223882.1	0	0	0	0	0		0	0	0		#N/A
ABCC6	ENSG00000091262.17	0.1893	0.230197	1.02746	0.118586	0.092437		0.0775344	0.0895613	0.406557		0.873103
ABCC6P1	ENSG00000256340.8	0.01589	0.024528	0.512814	0	0.0150993		0	0	0.00727345		0.221365
ABCC6P2	ENSG00000255277.3	0.010761	0.058565	0.727283	2.08363	0.0582584		0	0.0540941	0.280636		0.388229
ABCC8	ENSG00000006071.16	0	0	0	0	0		0	0	0		0
ABCC9	ENSG00000069431.13	0.219634	2.33663	0.775117	5.82743	6.01095		8.41371	4.93209	7.10255		7.53714
ABCD1	ENSG00000101986.12	1.62386	5.55597	5.1722	3.18679	6.46592		8.07553	6.6187	5.47774		4.66791
ABCD1P2	ENSG00000215151.4	0	0	0	0	0		0	0	0		#N/A
ABCD1P3	ENSG00000261233.2	0	0	0	0	0		0	0	0		#N/A
ABCD1P4	ENSG00000225293.1	0	0	0	0	0		0	0	0		#N/A
ABCD1P5	ENSG00000214330.4	0	0	0	0	0		0	0	0		#N/A
ABCD2	ENSG00000173208.4	0.425351	0.421492	0.574567	0.316738	0.916406		0.574713	1.03324	1.57657		1.33427
ABCD3	ENSG00000117528.14	8.01973	16.3917	14.6371	9.34147	23.4487		14.9853	13.9518	16.613		15.463
ABCD4	ENSG00000119688.21	12.5543	11.493	19.4707	3.09282	4.46872		5.05992	5.16545	7.36785		5.92111
ABCE1	ENSG00000164163.11	32.3509	32.6108	21.4268	36.7497	19.6434		34.2146	34.5708	25.8219		21.854
ABCF1	ENSG00000204574.14	20.0662	21.7615	13.7065	43.4963	50.1188		43.3177	34.4971	30.8804		31.8163
ABCF2	ENSG00000033050.9	17.298	18.3582	19.7277	28.3622	33.6453		30.3417	28.5594	19.5894		18.8316
ABCF2-H2BE1	ENSG00000285292.1	0.086756	0.123459	0.081481	0	0		0	0	0		#N/A
ABCF2P1	ENSG00000242159.1	0.007107	0.011327	0.026584	0	0		0	0	0		#N/A
ABCF2P2	ENSG00000228769.1	0	0	0	0	0		0	0	0		#N/A
ABCF3	ENSG00000161204.11	30.7382	36.4494	25.8926	16.6436	27.7295		16.7164	15.2643	15.0445		17.2532
ABCG1	ENSG00000160179.19	8.63947	16.8272	19.9384	3.11871	23.0048		17.3129	18.0422	18.644		11.2747
ABCG2	ENSG00000118777.12	0.660245	0.537303	1.14004	0.547781	0.594075		0.452403	0.452493	3.25967		2.08459
ABCG4	ENSG00000172350.10	0.030953	0.032505	0.065086	0.0383783	0.0107306		0.0108955	0.0298908	0.010338		0.0286032
ABCG5	ENSG00000138075.14	0	0.008013	0.032582	0.0469767	0		0.0152418	0	0		0.0100033
ABCG8	ENSG00000143921.9	0	0.002916	0	0	0		0.0156707	0	0.0148689		0
ABHD1	ENSG00000143994.14	0.048175	0.093466	0.418044	0.0635823	0.0853329		0.0144407	0.0264111	0.191826		0.284326
ABHD10	ENSG00000144827.9	7.77307	23.8749	13.14	13.033	12.6083		6.48393	16.2714	13.848		14.3161
ABHD11	ENSG00000106077.19	28.9953	30.3101	28.2841	19.8025	28.4373		9.98169	16.2274	13.6924		12.7172
ABHD11-AS1	ENSG00000225969.2	0.159834	0.215704	4.1422	0.116626	0.695652		0.220732	0.0807409	1.17286		2.66557
ABHD12	ENSG00000100997.20	46.6153	17.4847	27.7246	32.8291	42.846		63.1748	64.5993	48.7663		38.13
ABHD12B	ENSG00000131969.15	0.061081	0	3.29195	0.011638	0.169208		0.026432	0	0.57683		2.67151
ABHD13	ENSG00000139826.6	2.96162	3.1035	3.99958	1.82077	2.05575		2.6072	3.91484	5.94162		4.74048
ABHD14A	ENSG00000248487.9	2.2684	2.59957	8.37007	4.76726	7.30093		4.35733	5.98558	13.9603		18.8174
ABHD14A-ACY1	ENSG00000114786.16	4.28442	2.44169	0.17397	0	0		0	0	0		#N/A
ABHD14B	ENSG00000114779.20	8.02054	8.05172	24.5116	4.6272	14.8076		6.10322	10.0415	23.6356		40.5397
ABHD15	ENSG00000168792.5	6.17003	5.05404	6.36202	3.26271	6.2469		6.40389	6.23959	10.467		12.949
ABHD15-AS1	ENSG00000264031.1	0.008535	0	0	0	0		0	0	0		#N/A
ABHD16A	ENSG00000204427.12	28.1348	31.7682	21.4449	20.5458	28.2457		28.0831	29.3151	22.6534		18.7248
ABHD16B	ENSG00000183260.7	0	0	0	1.91542	3.35806		0.611388	1.44074	2.26465		2.87054
ABHD17A	ENSG00000129968.17	9.19211	18.9568	26.0807	23.0493	38.6617		28.1824	23.9247	29.2113		38.6697
ABHD17AP1	ENSG00000198658.4	2.79568	4.08633	5.43806	0	0		0	0	0		#N/A
ABHD17AP3	ENSG00000250536.1	0.574067	0.776209	1.0736	0	0		0	0	0		#N/A
ABHD17AP4	ENSG00000229107.2	1.57649	2.33814	3.73598	0	0		0	0	0		#N/A
ABHD17AP5	ENSG00000263366.2	1.12247	1.95996	3.15213	0	0		0	0	0		#N/A
ABHD17AP6	ENSG00000226981.2	1.37593	2.03313	3.30832	0	0		0	0	0		#N/A
ABHD17AP7	ENSG00000260864.1	0	0	0	0	0		0	0	0		#N/A
ABHD17AP8	ENSG00000260540.2	0	0	0	0	0		0	0	0		#N/A
ABHD17AP9	ENSG00000261536.2	0	0	0	0	0		0	0	0		#N/A
ABHD17B	ENSG00000107362.14	2.91694	14.9707	6.67364	6.99029	4.61127		5.79885	5.72734	7.41068		6.8964
ABHD17C	ENSG00000136379.12	39.7424	32.6091	21.8894	27.6288	31.5798		31.4988	13.9088	23.7251		13.1006
ABHD18	ENSG00000164074.16	3.28279	2.10359	2.15637	0	0		0	0	0		#N/A
ABHD2	ENSG00000140526.18	70.7596	13.9994	17.4842	9.7366	14.2108		10.6521	11.2255	17.6565		13.607
ABHD3	ENSG00000158201.10	13.925	18.8748	16.5782	10.7263	15.7428		11.8165	18.4754	14.0533		12.2172
ABHD4	ENSG00000100439.10	9.35612	8.50674	9.55279	11.6821	15.1145		8.08951	12.7936	12.5242		11.1209
ABHD5	ENSG00000011198.10	2.53645	4.1332	4.89454	3.26677	5.10961		4.72393	4.23427	4.32678		4.43418
ABHD6	ENSG00000163686.15	0.856433	2.58461	5.84158	1.60597	2.28598		3.3595	4.47656	8.95843		10.7895
ABHD8	ENSG00000127220.6	2.29131	11.7611	7.58206	4.74217	10.1645		6.7939	6.20366	4.00049		6.45226
ABI1	ENSG00000136754.18	25.3195	39.1267	23.8826	28.4092	28.5771		36.3771	31.2926	32.0474		32.0419
ABI1P1	ENSG00000271484.1	0	0	0	0	0		0	0	0		#N/A
ABI2	ENSG00000138443.17	5.37067	3.85395	4.49051	8.49594	5.9855		10.5212	7.1224	6.82138		6.73804
ABI3	ENSG00000108798.9	11.6428	17.6583	29.6026	4.96101	12.384		22.4555	26.5196	30.7386		25.3426
ABI3BP	ENSG00000154175.18	6.94279	0.883841	9.78269	0.209655	1.554		1.98869	9.87846	22.4307		35.5526
ABITRAM	ENSG00000119328.12	6.95775	10.357	12.3245	0	0		0	0	0		#N/A
ABITRAMP1	ENSG00000251106.1	0.00849	0	0.041094	0	0		0	0	0		#N/A
ABL1	ENSG00000097007.19	9.64372	20.7229	13.4353	26.7206	16.1556		16.9543	14.2508	12.2967		13.2035
ABL2	ENSG00000143322.21	1.98325	3.00992	2.23534	3.13586	3.20438		3.8736	4.65745	2.31901		2.30912
ABLIM1	ENSG00000099204.20	10.8869	10.5369	17.9897	19.1505	17.0766		8.57724	10.1297	17.3276		22.9804
ABLIM2	ENSG00000163995.21	1.89088	6.93257	1.26466	1.20273	5.92187		2.61501	2.48781	1.0536		0.859947
ABLIM3	ENSG00000173210.20	0.257051	0.643009	1.90122	0.746549	0.564535		0.659915	0.819311	3.09876		4.95069
ABO	ENSG00000175164.16	0.132344	3.55988	4.224	2.50375	0.182339		0.383506	0.471636	1.99509		2.27396
ABR	ENSG00000159842.16	17.214	16.6011	11.7038	51.7733	22.7935		26.0214	30.3267	20.3717		18.9348
ABRA	ENSG00000174429.4	0	0.007641	0.016064	0	0		0	0	0		#N/A
ABRACL	ENSG00000146386.8	42.8883	196.821	61.1664	53.3143	100.222		75.5926	98.7076	54.3506		51.1526
ABRAXAS1	ENSG00000163322.14	3.83655	5.50604	5.38124	0	0		0	0	0		#N/A
ABRAXAS2	ENSG00000165660.8	7.75373	8.71533	7.19473	0	0		0	0	0		#N/A
ABT1	ENSG00000146109.5	14.4423	17.4998	13.3941	17.2133	19.4886		16.3511	15.6642	19.514		18.3375
ABT1P1	ENSG00000250496.2	0	0.051434	0	0	0		0	0	0		#N/A
ABTB1	ENSG00000114626.18	3.6772	8.65087	15.2378	5.22587	5.65777		5.302	5.7064	8.65125		14.2372
ABTB2	ENSG00000166016.6	2.23476	9.51575	2.00304	5.65069	10.1017		6.39674	10.6591	3.1947		1.35426
AC000032.2	ENSG00000260246.1	0.008535	0.046962	0.014923	0	0		0	0	0		#N/A
AC000035.3	ENSG00000282816.1	0	0	0	0	0		0	0	0		#N/A
AC000036.4	ENSG00000225929.1	0	0	0	0	0		0	0	0		#N/A
AC000041.8	ENSG00000242156.1	12.0349	7.85737	6.2278	0	0		0	0	0		#N/A
AC000050.1	ENSG00000286508.1	0.038826	0.304478	0.397198	0	0		0	0	0		#N/A
AC000067.1	ENSG00000225007.1	0.080832	0.142248	0	0	0		0	0	0		#N/A
AC000068.10	ENSG00000273212.1	1.719	2.06507	1.39772	0	0		0	0	0		#N/A
AC000068.5	ENSG00000185065.6	0.481304	0.481987	0.342932	0	0		0	0	0		#N/A
AC000068.9	ENSG00000273300.1	0.000292	0	0	0	0		0	0	0		#N/A
AC000077.2	ENSG00000230485.1	0	0	0	0	0		0	0	0		#N/A
AC000078.5	ENSG00000232926.1	0.303011	0.030853	0.36021	0	0		0	0	0		#N/A
AC000081.2	ENSG00000230194.1	0	0	0	0	0		0	0	0		#N/A
AC000082.4	ENSG00000287652.1	0	0.114884	0	0	0		0	0	0		#N/A
AC000085.4	ENSG00000287146.1	0	0.03646	0	0	0		0	0	0		#N/A
AC000089.3	ENSG00000235776.2	1.66156	2.14225	4.65797	0	0		0	0	0		#N/A
AC000095.12	ENSG00000283366.2	0.002035	0.005955	0	0	0		0	0	0		#N/A
AC000095.9	ENSG00000270393.1	0	0	0	0	0		0	0	0		#N/A
AC000111.4	ENSG00000237974.1	0	0	0	0	0		0	0	0		#N/A
AC000111.5	ENSG00000234001.1	0	0	0	0	0		0	0	0		#N/A
AC000111.6	ENSG00000083622.8	0	0	0	0	0		0	0	0		#N/A
AC000120.7	ENSG00000243107.1	0.097513	0.08531	0.08454	0	0		0	0	0		#N/A
AC000123.2	ENSG00000280347.1	0.912913	0.653591	0.673952	0	0		0	0	0		#N/A
AC000123.3	ENSG00000279265.1	1.63614	0.685821	1.36515	0	0		0	0	0		#N/A
AC000123.4	ENSG00000224138.1	1.26131	0.828411	1.31872	0	0		0	0	0		#N/A
AC000124.1	ENSG00000226770.1	0	0	0	0	0		0	0	0		#N/A
AC000362.1	ENSG00000230820.2	0	0	0	0	0		0	0	0		#N/A
AC000367.1	ENSG00000224981.1	0.010089	0	0	0	0		0	0	0		#N/A
AC000370.2	ENSG00000241921.1	0	0	0	0	0		0	0	0		#N/A
AC000374.1	ENSG00000227249.1	0	0	0	0	0		0	0	0		#N/A
AC000403.4	ENSG00000278727.1	0.103899	0.109759	0.163468	0	0		0	0	0		#N/A
AC001226.7	ENSG00000274898.1	0.06852	0.039039	0.037741	0	0		0	0	0		#N/A
AC001226.8	ENSG00000288716.1	2.5e-05	2.4e-05	2.9e-05	0	0		0	0	0		#N/A
AC002044.1	ENSG00000279591.1	0	0	0	0	0		0	0	0		#N/A
AC002044.3	ENSG00000280092.1	0.00196	0.019447	0.040683	0	0		0	0	0		#N/A
AC002044.4	ENSG00000272330.1	0	0	0	0	0		0	0	0		#N/A
AC002056.3	ENSG00000213683.4	1.88332	1.31275	1.10138	0	0		0	0	0		#N/A
AC002056.5	ENSG00000254499.1	0	0.196713	0	0	0		0	0	0		#N/A
AC002057.1	ENSG00000287702.1	0	0	0	0	0		0	0	0		#N/A
AC002057.2	ENSG00000287568.1	0	0	0	0	0		0	0	0		#N/A
AC002059.10	ENSG00000273216.1	0.061279	0.21064	0.163594	0	0		0	0	0		#N/A
AC002059.11	ENSG00000285697.1	0.015935	0	0.021315	0	0		0	0	0		#N/A
AC002064.4	ENSG00000234459.1	0.122335	0.251193	0.306939	0	0		0	0	0		#N/A
AC002064.5	ENSG00000225498.1	0	0.065738	0.061267	0	0		0	0	0		#N/A
AC002064.7	ENSG00000280440.1	0	0	0	0	0		0	0	0		#N/A
AC002066.1	ENSG00000237813.4	0.108924	0.323289	0	0	0		0	0	0		#N/A
AC002069.6	ENSG00000235639.1	0	0	0	0	0		0	0	0		#N/A
AC002075.3	ENSG00000225898.1	0	0	0	0	0		0	0	0		#N/A
AC002075.4	ENSG00000237729.2	0.774363	0.462423	0.541426	0	0		0	0	0		#N/A
AC002116.7	ENSG00000267698.1	0.425051	0.477945	0.781127	0	0		0	0	0		#N/A
AC002116.8	ENSG00000248101.2	0	0	0	0	0		0	0	0		#N/A
AC002117.1	ENSG00000224505.2	0.293391	0.025387	0.263388	0	0		0	0	0		#N/A
AC002127.2	ENSG00000227979.1	0	0	0	0	0		0	0	0		#N/A
AC002127.4	ENSG00000233420.2	0	0	0.004462	0	0		0	0	0		#N/A
AC002128.5	ENSG00000271366.1	0.413672	0.5824	0.285094	0	0		0	0	0		#N/A
AC002306.1	ENSG00000259242.2	0	0.02313	0.061442	0	0		0	0	0		#N/A
AC002310.10	ENSG00000260494.1	0	0	0.12861	0	0		0	0	0		#N/A
AC002310.11	ENSG00000261459.1	0.661309	0.592264	0.123984	0	0		0	0	0		#N/A
AC002310.12	ENSG00000235560.4	1.0105	0.859151	1.11685	0	0		0	0	0		#N/A
AC002310.14	ENSG00000278922.1	1.62158	2.536	0.566616	0	0		0	0	0		#N/A
AC002310.17	ENSG00000261588.1	0.227866	0.148269	0.286698	0	0		0	0	0		#N/A
AC002310.7	ENSG00000239791.2	0.46652	0.253979	0.319201	0	0		0	0	0		#N/A
AC002331.2	ENSG00000286712.1	0.046522	0.046508	0.04794	0	0		0	0	0		#N/A
AC002368.4	ENSG00000237741.1	0	0	0	0	0		0	0	0		#N/A
AC002383.2	ENSG00000227863.3	0	0	0	0	0		0	0	0		#N/A
AC002386.1	ENSG00000230941.1	0	0	0	0	0		0	0	0		#N/A
AC002398.11	ENSG00000267439.1	0.256653	1.01062	1.23547	0	0		0	0	0		#N/A
AC002398.12	ENSG00000267328.1	0	0	0	0	0		0	0	0		#N/A
AC002398.13	ENSG00000267049.1	1.54418	1.78332	2.87426	0	0		0	0	0		#N/A
AC002398.9	ENSG00000188223.9	0	0.095569	0.064116	0	0		0	0	0		#N/A
AC002401.1	ENSG00000236472.1	0	0	0	0	0		0	0	0		#N/A
AC002407.3	ENSG00000283638.2	0	0.036914	0.036546	0	0		0	0	0		#N/A
AC002429.4	ENSG00000231153.1	0	0	0	0	0		0	0	0		#N/A
AC002451.3	ENSG00000231170.7	0	0.068541	0.075227	0	0		0	0	0		#N/A
AC002456.2	ENSG00000223969.6	0.084768	0.032597	0.033521	0	0		0	0	0		#N/A
AC002463.3	ENSG00000223646.2	0.021849	0.028163	0.068666	0	0		0	0	0		#N/A
AC002467.7	ENSG00000241764.4	1.38346	2.13663	2.607	0	0		0	0	0		#N/A
AC002472.11	ENSG00000226872.2	0	0	0	0	0		0	0	0		#N/A
AC002472.16	ENSG00000284130.1	0.243878	0.063302	0.11934	0	0		0	0	0		#N/A
AC002472.17	ENSG00000284665.1	0	0	0	0	0		0	0	0		#N/A
AC002472.8	ENSG00000284060.1	1.73027	0.961495	0.645536	0	0		0	0	0		#N/A
AC002480.3	ENSG00000232759.1	0.069358	0.178734	0.272468	0	0		0	0	0		#N/A
AC002480.4	ENSG00000232949.2	0.132772	0.156757	0.100151	0	0		0	0	0		#N/A
AC002486.2	ENSG00000231525.1	0	0	0	0	0		0	0	0		#N/A
AC002486.3	ENSG00000223866.1	0	0	0	0	0		0	0	0		#N/A
AC002511.2	ENSG00000233214.1	0.157751	0.105677	0.177362	0	0		0	0	0		#N/A
AC002511.3	ENSG00000232680.2	0.182713	0.037455	0.055358	0	0		0	0	0		#N/A
AC002519.6	ENSG00000261457.3	0.048504	0.056439	0.130562	0	0		0	0	0		#N/A
AC002519.8	ENSG00000259810.2	0	0.0257	0.015368	0	0		0	0	0		#N/A
AC002523.1	ENSG00000242186.2	0	0	0.085508	0	0		0	0	0		#N/A
AC002539.1	ENSG00000230258.6	0	0	0	0	0		0	0	0		#N/A
AC002542.2	ENSG00000227532.1	0	0	0.076602	0	0		0	0	0		#N/A
AC002543.2	ENSG00000235945.1	0	0	0	0	0		0	0	0		#N/A
AC002550.5	ENSG00000261312.1	0	0	0	0	0		0	0	0		#N/A
AC002550.6	ENSG00000276571.1	0.83892	0.621701	0.228781	0	0		0	0	0		#N/A
AC002551.1	ENSG00000261736.1	0	0	0	0	0		0	0	0		#N/A
AC002984.2	ENSG00000267005.1	0.017192	0	0.024812	0	0		0	0	0		#N/A
AC002985.3	ENSG00000268193.5	0.033565	0.436334	0.038083	0	0		0	0	0		#N/A
AC003002.4	ENSG00000268133.1	0.193016	0.216458	0.21602	0	0		0	0	0		#N/A
AC003002.6	ENSG00000269533.5	0.499654	0.261908	0.072337	0	0		0	0	0		#N/A
AC003005.2	ENSG00000268266.1	0	0.222294	0	0	0		0	0	0		#N/A
AC003005.4	ENSG00000268107.6	0.100049	0	0.22235	0	0		0	0	0		#N/A
AC003006.7	ENSG00000269026.2	0.135611	0.025298	0.019275	0	0		0	0	0		#N/A
AC003009.1	ENSG00000262011.1	0.061683	0	0	0	0		0	0	0		#N/A
AC003075.4	ENSG00000237773.7	0.636394	0.189365	2.96958	0	0		0	0	0		#N/A
AC003080.4	ENSG00000234358.1	0.024197	0	0	0	0		0	0	0		#N/A
AC003084.2	ENSG00000234826.1	0	0	0	0	0		0	0	0		#N/A
AC003088.1	ENSG00000226965.2	0.117967	0	0	0	0		0	0	0		#N/A
AC003090.1	ENSG00000223561.7	0.150421	0.021169	0.045089	0	0		0	0	0		#N/A
AC003092.1	ENSG00000236453.5	0	0	0.467302	0	0		0	0	0		#N/A
AC003092.2	ENSG00000236938.1	0	0	0	0	0		0	0	0		#N/A
AC003099.2	ENSG00000286147.1	0.011346	0.001792	0.012555	0	0		0	0	0		#N/A
AC003101.1	ENSG00000228768.3	0.023088	0	0	0	0		0	0	0		#N/A
AC003104.1	ENSG00000236194.3	0	0.022494	0.129067	0	0		0	0	0		#N/A
AC003682.16	ENSG00000268392.1	0	0	0.057745	0	0		0	0	0		#N/A
AC003958.2	ENSG00000234859.5	0.338914	0.034287	0.005715	0	0		0	0	0		#N/A
AC003958.6	ENSG00000108516.5	0	0	0	0	0		0	0	0		#N/A
AC003973.3	ENSG00000279377.1	0.008915	0.011376	0.02406	0	0		0	0	0		#N/A
AC003973.4	ENSG00000269504.3	0	0	0	0	0		0	0	0		#N/A
AC003984.1	ENSG00000235139.2	0	0	0	0	0		0	0	0		#N/A
AC003985.1	ENSG00000233824.2	0	0	0.12411	0	0		0	0	0		#N/A
AC003986.5	ENSG00000229533.1	0	0	0	0	0		0	0	0		#N/A
AC003986.6	ENSG00000232821.1	0.016421	0	0.064904	0	0		0	0	0		#N/A
AC003986.7	ENSG00000236536.1	0	0	0	0	0		0	0	0		#N/A
AC003988.1	ENSG00000234223.2	0	0	0	0	0		0	0	0		#N/A
AC003989.3	ENSG00000243621.1	0	0.056652	0.009866	0	0		0	0	0		#N/A
AC003989.4	ENSG00000227948.4	0	0	0	0	0		0	0	0		#N/A
AC003991.3	ENSG00000228113.7	0	0.050662	0.058034	0	0		0	0	0		#N/A
AC004004.2	ENSG00000270317.1	0	0	0	0	0		0	0	0		#N/A
AC004006.2	ENSG00000228711.1	0.072365	0	0	0	0		0	0	0		#N/A
AC004009.1	ENSG00000279655.1	0	0	0	0	0		0	0	0		#N/A
AC004009.2	ENSG00000279429.1	0	0	0	0	0		0	0	0		#N/A
AC004009.3	ENSG00000224322.2	0	0	0	0	0		0	0	0		#N/A
AC004012.1	ENSG00000233942.1	0	0	0	0	0		0	0	0		#N/A
AC004014.3	ENSG00000229603.1	0	0	0	0	0		0	0	0		#N/A
AC004019.10	ENSG00000229492.1	0	0.003253	0	0	0		0	0	0		#N/A
AC004019.13	ENSG00000236754.5	0	0	0	0	0		0	0	0		#N/A
AC004022.7	ENSG00000237160.2	0	0	0	0	0		0	0	0		#N/A
AC004022.8	ENSG00000228751.1	0	0	0	0	0		0	0	0		#N/A
AC004047.1	ENSG00000286291.1	0	0	0	0	0		0	0	0		#N/A
AC004054.1	ENSG00000248984.1	0	0	0	0	0		0	0	0		#N/A
AC004057.1	ENSG00000196656.7	49.5578	45.4539	91.6154	0	0		0	0	0		#N/A
AC004062.2	ENSG00000251312.2	0	0	0	0	0		0	0	0		#N/A
AC004063.1	ENSG00000250670.1	0	0	0	0	0		0	0	0		#N/A
AC004066.3	ENSG00000250522.1	0	0	0.153148	0	0		0	0	0		#N/A
AC004067.5	ENSG00000273447.1	0.23318	0.195991	0.250745	0	0		0	0	0		#N/A
AC004067.6	ENSG00000285330.1	0.198433	0	0	0	0		0	0	0		#N/A
AC004069.1	ENSG00000251473.2	0	0	0	0	0		0	0	0		#N/A
AC004069.2	ENSG00000251259.1	9.19872	11.1865	11.9798	0	0		0	0	0		#N/A
AC004070.1	ENSG00000231110.1	0	0	0	0	0		0	0	0		#N/A
AC004076.5	ENSG00000276449.1	0.262271	0.110212	0.164314	0	0		0	0	0		#N/A
AC004076.7	ENSG00000268533.1	0.51752	0.118598	0.80343	0	0		0	0	0		#N/A
AC004076.9	ENSG00000268163.1	0.152763	0.054536	0.1352	0	0		0	0	0		#N/A
AC004112.4	ENSG00000226851.1	0.279683	0	0.095795	0	0		0	0	0		#N/A
AC004129.7	ENSG00000234406.1	0	0	0	0	0		0	0	0		#N/A
AC004129.9	ENSG00000213798.3	0	0	0.006284	0	0		0	0	0		#N/A
AC004156.3	ENSG00000267666.2	0.023206	0.034854	0	0	0		0	0	0		#N/A
AC004158.3	ENSG00000260664.2	0.012225	0.015997	0.009699	0	0		0	0	0		#N/A
AC004160.4	ENSG00000230435.1	0	0	0.03301	0	0		0	0	0		#N/A
AC004231.2	ENSG00000234477.1	0.016033	0	0.253286	0	0		0	0	0		#N/A
AC004237.1	ENSG00000230612.3	0.16816	0.02842	0.170308	0	0		0	0	0		#N/A
AC004257.1	ENSG00000269635.1	0	0	0	0	0		0	0	0		#N/A
AC004381.7	ENSG00000260510.1	0.243073	0.333914	0.422154	0	0		0	0	0		#N/A
AC004381.8	ENSG00000283399.1	0.067921	0.05595	0.056623	0	0		0	0	0		#N/A
AC004381.9	ENSG00000285303.1	0.001899	0.029528	0.017175	0	0		0	0	0		#N/A
AC004386.3	ENSG00000226515.1	0	0	0	0	0		0	0	0		#N/A
AC004448.5	ENSG00000235979.9	0.02914	0.037496	0	0	0		0	0	0		#N/A
AC004449.6	ENSG00000261204.1	0.282242	0.07994	0	0	0		0	0	0		#N/A
AC004461.4	ENSG00000237347.2	0	0.107311	0.099575	0	0		0	0	0		#N/A
AC004471.10	ENSG00000272682.1	0.021404	0.121681	0.011642	0	0		0	0	0		#N/A
AC004471.9	ENSG00000223461.1	0.074441	0.068736	0.180957	0	0		0	0	0		#N/A
AC004485.3	ENSG00000228944.1	0	0	0	0	0		0	0	0		#N/A
AC004490.1	ENSG00000267122.1	0.056475	0.083689	0.120814	0	0		0	0	0		#N/A
AC004535.2	ENSG00000236414.1	0	0	0	0	0		0	0	0		#N/A
AC004538.3	ENSG00000230333.6	0.067501	0.094681	0.04922	0	0		0	0	0		#N/A
AC004540.4	ENSG00000225792.2	0.122033	0.208691	0.197126	0	0		0	0	0		#N/A
AC004540.5	ENSG00000214870.9	0.617395	0.633439	0.762385	0	0		0	0	0		#N/A
AC004543.2	ENSG00000237921.2	0	0	0	0	0		0	0	0		#N/A
AC004623.2	ENSG00000267755.1	0	0	0	0	0		0	0	0		#N/A
AC004623.3	ENSG00000279488.1	0.515194	0.604495	0.818276	0	0		0	0	0		#N/A
AC004637.1	ENSG00000267304.1	0.03659	0	0	0	0		0	0	0		#N/A
AC004691.5	ENSG00000229263.1	0	0	0	0	0		0	0	0		#N/A
AC004692.4	ENSG00000228680.1	0.018671	0	0	0	0		0	0	0		#N/A
AC004692.5	ENSG00000213717.3	0	0	0	0	0		0	0	0		#N/A
AC004702.2	ENSG00000263494.1	0.002652	0	0	0	0		0	0	0		#N/A
AC004704.1	ENSG00000288691.1	0	0	0	0	0		0	0	0		#N/A
AC004704.2	ENSG00000288685.1	0	0.008744	0	0	0		0	0	0		#N/A
AC004775.5	ENSG00000272203.1	0	0.027944	0	0	0		0	0	0		#N/A
AC004800.1	ENSG00000287249.1	0	0.116995	0.019518	0	0		0	0	0		#N/A
AC004837.3	ENSG00000106540.4	0.053672	0.06934	0.096575	0	0		0	0	0		#N/A
AC004837.4	ENSG00000231951.1	0	0	0	0	0		0	0	0		#N/A
AC004837.5	ENSG00000228554.1	0.085559	0.182642	0	0	0		0	0	0		#N/A
AC004854.5	ENSG00000230160.1	0.070015	0	0.118717	0	0		0	0	0		#N/A
AC004862.6	ENSG00000232667.10	0	0	0	0	0		0	0	0		#N/A
AC004866.1	ENSG00000223514.1	0.023793	0	0	0	0		0	0	0		#N/A
AC004866.3	ENSG00000224134.1	0	0	0	0	0		0	0	0		#N/A
AC004869.2	ENSG00000230680.2	0	0	0	0	0		0	0	0		#N/A
AC004869.3	ENSG00000240355.1	0	0	0	0	0		0	0	0		#N/A
AC004870.3	ENSG00000229192.6	0	0	0	0	0		0	0	0		#N/A
AC004870.4	ENSG00000223829.6	0	0	0.127478	0	0		0	0	0		#N/A
AC004870.5	ENSG00000214754.3	0.021042	0.005964	0.075619	0	0		0	0	0		#N/A
AC004878.2	ENSG00000277675.1	0.005711	0.00436	0.018383	0	0		0	0	0		#N/A
AC004878.8	ENSG00000263081.1	0.04166	0	0	0	0		0	0	0		#N/A
AC004895.4	ENSG00000231704.6	0.101441	0.140061	0.250947	0	0		0	0	0		#N/A
AC004899.3	ENSG00000225705.2	0	0.009167	0	0	0		0	0	0		#N/A
AC004901.1	ENSG00000232072.1	0	0	0	0	0		0	0	0		#N/A
AC004911.2	ENSG00000226592.1	0	0	0	0	0		0	0	0		#N/A
AC004920.2	ENSG00000228085.1	0	0	0	0	0		0	0	0		#N/A
AC004920.3	ENSG00000236046.1	0.038504	0	0	0	0		0	0	0		#N/A
AC004938.5	ENSG00000225443.1	0	0	0	0	0		0	0	0		#N/A
AC004941.3	ENSG00000228151.1	0	0.010116	0	0	0		0	0	0		#N/A
AC004941.5	ENSG00000231397.1	0.020146	0	0	0	0		0	0	0		#N/A
AC004945.1	ENSG00000222024.2	0	0	0	0	0		0	0	0		#N/A
AC004947.2	ENSG00000233760.2	0	0	0.031937	0	0		0	0	0		#N/A
AC004951.5	ENSG00000239556.4	1.46072	0.908717	0.756638	0	0		0	0	0		#N/A
AC004951.6	ENSG00000228434.1	0.262282	0.189168	0.46243	0	0		0	0	0		#N/A
AC004967.7	ENSG00000243554.1	1.48858	1.11286	2.39125	0	0		0	0	0		#N/A
AC004980.10	ENSG00000214243.3	1.28573	0.922258	0.834858	0	0		0	0	0		#N/A
AC004980.7	ENSG00000205485.13	2.42191	1.78931	1.33508	0	0		0	0	0		#N/A
AC004980.8	ENSG00000250778.1	5.86999	0	0	0	0		0	0	0		#N/A
AC004980.9	ENSG00000230305.2	6.29873	0.623509	0.578401	0	0		0	0	0		#N/A
AC004985.12	ENSG00000241057.2	0.737906	0.415059	0.339414	0	0		0	0	0		#N/A
AC004987.10	ENSG00000231198.1	0.05955	0.040008	0.019589	0	0		0	0	0		#N/A
AC005008.2	ENSG00000237896.6	0	0	0	0	0		0	0	0		#N/A
AC005008.3	ENSG00000226671.1	0	0	0	0	0		0	0	0		#N/A
AC005009.1	ENSG00000231255.1	0	0	0	0	0		0	0	0		#N/A
AC005013.5	ENSG00000228421.2	0	0	0	0	0		0	0	0		#N/A
AC005014.5	ENSG00000224280.1	0.024836	0.024429	0.022374	0	0		0	0	0		#N/A
AC005019.2	ENSG00000213875.3	0.055619	0.012205	0.006383	0	0		0	0	0		#N/A
AC005019.3	ENSG00000224330.2	0	0	0	0	0		0	0	0		#N/A
AC005034.2	ENSG00000230477.1	0	0	0	0	0		0	0	0		#N/A
AC005037.3	ENSG00000183308.6	0.103213	0.210921	0.075952	0	0		0	0	0		#N/A
AC005040.3	ENSG00000226905.1	0	0	0	0	0		0	0	0		#N/A
AC005041.11	ENSG00000234521.2	0.016844	0	0.271625	0	0		0	0	0		#N/A
AC005042.3	ENSG00000231675.1	0.213854	0	0	0	0		0	0	0		#N/A
AC005042.5	ENSG00000228586.1	0.631368	0	0	0	0		0	0	0		#N/A
AC005062.2	ENSG00000243004.6	2.62139	1.8718	4.11426	0	0		0	0	0		#N/A
AC005076.5	ENSG00000224046.2	0.541523	0.657273	1.12013	0	0		0	0	0		#N/A
AC005077.14	ENSG00000230882.1	0.066141	0.145538	0.922732	0	0		0	0	0		#N/A
AC005077.5	ENSG00000228829.1	0	0	0	0	0		0	0	0		#N/A
AC005077.7	ENSG00000224273.2	0.093939	0.144395	0.313856	0	0		0	0	0		#N/A
AC005077.8	ENSG00000213549.3	0	0	0.157633	0	0		0	0	0		#N/A
AC005082.12	ENSG00000226816.3	0.02594	0.102089	0.095735	0	0		0	0	0		#N/A
AC005083.1	ENSG00000233834.6	1.63298	0.803704	2.26112	0	0		0	0	0		#N/A
AC005094.2	ENSG00000229949.1	0	0	0	0	0		0	0	0		#N/A
AC005102.1	ENSG00000219039.2	0.016012	0.074091	0.001857	0	0		0	0	0		#N/A
AC005104.3	ENSG00000223374.1	0.97603	0.789533	1.38912	0	0		0	0	0		#N/A
AC005105.2	ENSG00000225286.1	0	0	0	0	0		0	0	0		#N/A
AC005150.1	ENSG00000248431.2	0	0	0	0	0		0	0	0		#N/A
AC005154.7	ENSG00000244480.1	0.444177	0.671641	1.10126	0	0		0	0	0		#N/A
AC005154.8	ENSG00000226874.1	0.30801	0.194597	0.205308	0	0		0	0	0		#N/A
AC005160.3	ENSG00000227658.1	0	0	0	0	0		0	0	0		#N/A
AC005162.5	ENSG00000233517.1	0	0	0	0	0		0	0	0		#N/A
AC005176.1	ENSG00000269519.1	0	0	0	0	0		0	0	0		#N/A
AC005176.2	ENSG00000268153.5	0	0	0	0	0		0	0	0		#N/A
AC005178.1	ENSG00000251243.1	0	0	0	0	0		0	0	0		#N/A
AC005189.6	ENSG00000229497.1	0.119735	0.00577	0.493764	0	0		0	0	0		#N/A
AC005197.2	ENSG00000269694.1	0.021149	0.044672	0	0	0		0	0	0		#N/A
AC005220.3	ENSG00000236352.1	0	0.013568	0.033585	0	0		0	0	0		#N/A
AC005229.7	ENSG00000213209.2	0.020873	0.051447	0	0	0		0	0	0		#N/A
AC005237.2	ENSG00000235861.1	0.006356	0.131633	0	0	0		0	0	0		#N/A
AC005253.2	ENSG00000268030.1	2.24716	1.81457	1.69621	0	0		0	0	0		#N/A
AC005253.4	ENSG00000268983.1	0	0	0	0	0		0	0	0		#N/A
AC005255.3	ENSG00000256210.3	0	0	0	0	0		0	0	0		#N/A
AC005256.1	ENSG00000267073.1	0.027056	0.922891	0.371465	0	0		0	0	0		#N/A
AC005262.2	ENSG00000267688.1	0	0	0	0	0		0	0	0		#N/A
AC005262.3	ENSG00000267139.1	0	0	0	0	0		0	0	0		#N/A
AC005262.4	ENSG00000266944.1	0	0	0	0	0		0	0	0		#N/A
AC005276.1	ENSG00000197462.3	0	0	0	0	0		0	0	0		#N/A
AC005281.1	ENSG00000226690.9	0	0	0.688695	0	0		0	0	0		#N/A
AC005281.2	ENSG00000225606.1	0	0	0.325312	0	0		0	0	0		#N/A
AC005301.10	ENSG00000288024.1	0	0	0	0	0		0	0	0		#N/A
AC005301.9	ENSG00000283633.1	0.027692	0.269122	0.782502	0	0		0	0	0		#N/A
AC005304.1	ENSG00000233852.1	0.037576	0	0	0	0		0	0	0		#N/A
AC005306.3	ENSG00000267283.1	0.749563	0.418077	1.47748	0	0		0	0	0		#N/A
AC005307.1	ENSG00000260725.1	0	0	0	0	0		0	0	0		#N/A
AC005307.3	ENSG00000283269.1	0	0	0.034362	0	0		0	0	0		#N/A
AC005307.4	ENSG00000267243.6	0	0.05998	0	0	0		0	0	0		#N/A
AC005307.5	ENSG00000283403.1	0.091572	0.086707	0	0	0		0	0	0		#N/A
AC005324.7	ENSG00000233193.1	0	0	0	0	0		0	0	0		#N/A
AC005324.8	ENSG00000255104.8	0.027135	0	0	0	0		0	0	0		#N/A
AC005329.7	ENSG00000248015.7	0.15344	0.107778	0.087481	0	0		0	0	0		#N/A
AC005330.2	ENSG00000267372.2	0	0.022011	0	0	0		0	0	0		#N/A
AC005336.4	ENSG00000267056.2	0.57916	2.35783	0.323654	0	0		0	0	0		#N/A
AC005336.5	ENSG00000267218.2	0.061963	0	0.006113	0	0		0	0	0		#N/A
AC005339.2	ENSG00000268565.1	0	0	0	0	0		0	0	0		#N/A
AC005351.1	ENSG00000248493.1	0	0.026771	0	0	0		0	0	0		#N/A
AC005355.1	ENSG00000250994.1	0	0	0	0	0		0	0	0		#N/A
AC005355.3	ENSG00000280420.1	0.042946	0.01239	0.05535	0	0		0	0	0		#N/A
AC005357.1	ENSG00000266906.1	0	0	0	0	0		0	0	0		#N/A
AC005363.11	ENSG00000277602.1	0.20324	0.06043	0.638427	0	0		0	0	0		#N/A
AC005363.9	ENSG00000255513.1	0.014969	0.004474	0.0033	0	0		0	0	0		#N/A
AC005387.2	ENSG00000269191.1	0.222285	0.182443	0.195035	0	0		0	0	0		#N/A
AC005387.3	ENSG00000268938.2	0.246259	0.270797	0.42064	0	0		0	0	0		#N/A
AC005391.2	ENSG00000267159.2	0	0.113895	0	0	0		0	0	0		#N/A
AC005392.13	ENSG00000227606.2	0	0	0	0	0		0	0	0		#N/A
AC005394.1	ENSG00000267537.1	0	0	0	0	0		0	0	0		#N/A
AC005481.5	ENSG00000222012.1	0	0.016987	0.025731	0	0		0	0	0		#N/A
AC005487.2	ENSG00000225647.2	0	0	0	0	0		0	0	0		#N/A
AC005488.11	ENSG00000205584.6	0.143314	0.21636	1.31704	0	0		0	0	0		#N/A
AC005498.4	ENSG00000267224.1	0	0	0.079844	0	0		0	0	0		#N/A
AC005514.2	ENSG00000279599.1	0.016072	0	0.085725	0	0		0	0	0		#N/A
AC005518.2	ENSG00000230190.1	0	0	0	0	0		0	0	0		#N/A
AC005519.4	ENSG00000258559.2	0.634328	0.399446	0.825818	0	0		0	0	0		#N/A
AC005522.7	ENSG00000225703.1	0.097369	0.092321	0.107302	0	0		0	0	0		#N/A
AC005523.2	ENSG00000269604.1	0	0	0	0	0		0	0	0		#N/A
AC005523.3	ENSG00000268536.1	0	0.176189	0.324919	0	0		0	0	0		#N/A
AC005532.5	ENSG00000230825.2	0	0.088472	0.214053	0	0		0	0	0		#N/A
AC005534.6	ENSG00000234450.1	0.636131	0.236176	0.080679	0	0		0	0	0		#N/A
AC005537.2	ENSG00000232006.9	5.40244	0.226367	0.513983	0	0		0	0	0		#N/A
AC005538.3	ENSG00000279809.1	0.355309	0.74711	0.176424	0	0		0	0	0		#N/A
AC005538.5	ENSG00000237581.1	0	0	0	0	0		0	0	0		#N/A
AC005540.3	ENSG00000235852.1	0.329517	0.199073	0.3317	0	0		0	0	0		#N/A
AC005546.2	ENSG00000266897.1	0.074995	0.299857	0.32755	0	0		0	0	0		#N/A
AC005550.3	ENSG00000237070.1	0	0.08916	2.89606	0	0		0	0	0		#N/A
AC005550.5	ENSG00000225974.1	0	0	0	0	0		0	0	0		#N/A
AC005559.3	ENSG00000267036.2	0	0.023965	0	0	0		0	0	0		#N/A
AC005562.1	ENSG00000214719.13	1.10386	5.39875	3.28986	0	0		0	0	0		#N/A
AC005578.3	ENSG00000280247.1	0	0.055428	0.114855	0	0		0	0	0		#N/A
AC005588.2	ENSG00000226509.1	0	0	0	0	0		0	0	0		#N/A
AC005592.3	ENSG00000261757.1	0	0	0	0	0		0	0	0		#N/A
AC005592.4	ENSG00000287203.1	0	0	0	0	0		0	0	0		#N/A
AC005593.2	ENSG00000279584.1	0	0.040858	0.064753	0	0		0	0	0		#N/A
AC005597.1	ENSG00000267223.1	0	0	0	0	0		0	0	0		#N/A
AC005599.3	ENSG00000287154.1	0.084546	0	0.151823	0	0		0	0	0		#N/A
AC005606.14	ENSG00000261790.2	0.31772	0.550302	0.671127	0	0		0	0	0		#N/A
AC005606.15	ENSG00000260107.1	0	0	0	0	0		0	0	0		#N/A
AC005609.16	ENSG00000279726.2	0	0	0	0	0		0	0	0		#N/A
AC005609.17	ENSG00000278901.1	0	0	0	0	0		0	0	0		#N/A
AC005609.18	ENSG00000278915.1	0	0	0	0	0		0	0	0		#N/A
AC005609.19	ENSG00000278907.1	0	0	0	0	0		0	0	0		#N/A
AC005609.2	ENSG00000248106.2	0	0	0	0	0		0	0	0		#N/A
AC005609.20	ENSG00000278946.1	0	0	0	0	0		0	0	0		#N/A
AC005613.1	ENSG00000287390.1	0	0	0.051059	0	0		0	0	0		#N/A
AC005614.3	ENSG00000269296.1	0.052087	0.018788	0.03008	0	0		0	0	0		#N/A
AC005614.5	ENSG00000269749.1	0.011395	0	0.023135	0	0		0	0	0		#N/A
AC005616.1	ENSG00000266893.1	0	0	0	0	0		0	0	0		#N/A
AC005616.2	ENSG00000267423.1	0	0	0	0	0		0	0	0		#N/A
AC005618.10	ENSG00000288095.1	0.036613	0.061884	0.114698	0	0		0	0	0		#N/A
AC005618.6	ENSG00000272070.1	0.082094	0.030079	0.112925	0	0		0	0	0		#N/A
AC005618.8	ENSG00000280026.1	0	0.005591	0	0	0		0	0	0		#N/A
AC005618.9	ENSG00000279855.1	0	0	0	0	0		0	0	0		#N/A
AC005625.1	ENSG00000266963.1	0.057559	0.088232	0	0	0		0	0	0		#N/A
AC005626.3	ENSG00000269354.1	0	0	0	0	0		0	0	0		#N/A
AC005682.6	ENSG00000226329.2	0.400592	0.272671	0.566212	0	0		0	0	0		#N/A
AC005703.2	ENSG00000237377.2	0	0	0	0	0		0	0	0		#N/A
AC005722.4	ENSG00000230607.3	0	0	0	0	0		0	0	0		#N/A
AC005730.2	ENSG00000225681.2	0	0	0	0	0		0	0	0		#N/A
AC005740.3	ENSG00000226040.3	0	0.006718	0	0	0		0	0	0		#N/A
AC005740.4	ENSG00000250347.1	0.022147	0	0.05306	0	0		0	0	0		#N/A
AC005740.5	ENSG00000254099.1	0.089292	0	0	0	0		0	0	0		#N/A
AC005740.6	ENSG00000271871.1	0.538927	0.175899	0.228476	0	0		0	0	0		#N/A
AC005740.7	ENSG00000287726.1	0.024191	0	0.010229	0	0		0	0	0		#N/A
AC005741.2	ENSG00000249418.2	0	0	0.005918	0	0		0	0	0		#N/A
AC005752.10	ENSG00000277795.1	0	0.017038	0.018452	0	0		0	0	0		#N/A
AC005753.1	ENSG00000278925.1	0.059911	0.0984	0	0	0		0	0	0		#N/A
AC005753.3	ENSG00000287527.1	0.035448	0	0.08466	0	0		0	0	0		#N/A
AC005754.7	ENSG00000272154.5	0.012118	0	0.03258	0	0		0	0	0		#N/A
AC005754.8	ENSG00000272108.1	0	0	0.047374	0	0		0	0	0		#N/A
AC005757.6	ENSG00000267044.1	0.064137	0	0.047102	0	0		0	0	0		#N/A
AC005758.1	ENSG00000267630.1	0	0	0	0	0		0	0	0		#N/A
AC005772.2	ENSG00000232058.1	0	0	0	0	0		0	0	0		#N/A
AC005776.1	ENSG00000270802.2	0.126095	0.092875	0.191655	0	0		0	0	0		#N/A
AC005777.3	ENSG00000267148.1	0	0	0	0	0		0	0	0		#N/A
AC005780.1	ENSG00000267320.5	0	0	0	0	0		0	0	0		#N/A
AC005785.2	ENSG00000268189.2	1.08919	1.66839	5.03473	0	0		0	0	0		#N/A
AC005785.5	ENSG00000279203.1	0.180148	0.206585	0.542058	0	0		0	0	0		#N/A
AC005786.3	ENSG00000266959.1	0	0.051694	0	0	0		0	0	0		#N/A
AC005786.5	ENSG00000267231.1	0	0	0	0	0		0	0	0		#N/A
AC005786.6	ENSG00000279590.1	0.02423	0	0.032815	0	0		0	0	0		#N/A
AC005786.7	ENSG00000267436.1	0	0.078694	0.559349	0	0		0	0	0		#N/A
AC005787.5	ENSG00000284638.1	0	0	0	0	0		0	0	0		#N/A
AC005789.9	ENSG00000267090.1	0	0	0	0	0		0	0	0		#N/A
AC005792.1	ENSG00000287526.1	0	0	0	0	0		0	0	0		#N/A
AC005794.1	ENSG00000268582.1	0	0	0	0	0		0	0	0		#N/A
AC005795.1	ENSG00000268034.1	4.32446	6.34341	6.0867	0	0		0	0	0		#N/A
AC005796.2	ENSG00000279617.1	0	0	0.17688	0	0		0	0	0		#N/A
AC005808.3	ENSG00000235415.1	0	0	0	0	0		0	0	0		#N/A
AC005838.2	ENSG00000223544.1	0	0	0	0	0		0	0	0		#N/A
AC005863.1	ENSG00000205325.3	0.00619	0	0.007416	0	0		0	0	0		#N/A
AC005914.1	ENSG00000287886.1	0	0.013522	0.087397	0	0		0	0	0		#N/A
AC005915.1	ENSG00000279446.1	0	0	0	0	0		0	0	0		#N/A
AC005943.2	ENSG00000267059.2	0.429311	0.462067	0	0	0		0	0	0		#N/A
AC005943.6	ENSG00000279009.1	0	0	0	0	0		0	0	0		#N/A
AC005944.2	ENSG00000267469.1	0	0	0	0	0		0	0	0		#N/A
AC005954.3	ENSG00000267138.1	0.347727	0.148757	0.151713	0	0		0	0	0		#N/A
AC005954.4	ENSG00000267205.1	0.092096	0	0.157777	0	0		0	0	0		#N/A
AC006000.5	ENSG00000237713.1	0	0	0	0	0		0	0	0		#N/A
AC006003.3	ENSG00000231515.1	0	0	0	0	0		0	0	0		#N/A
AC006007.1	ENSG00000230746.2	0	0	0	0	0		0	0	0		#N/A
AC006014.7	ENSG00000242073.2	0.047665	0.04258	0.065645	0	0		0	0	0		#N/A
AC006014.8	ENSG00000146722.11	0.423203	0.242931	1.97341	0	0		0	0	0		#N/A
AC006019.3	ENSG00000203335.5	0.063579	0	0.008308	0	0		0	0	0		#N/A
AC006019.4	ENSG00000233363.1	0.006813	0.008641	0.001826	0	0		0	0	0		#N/A
AC006022.4	ENSG00000223419.1	0	0	0	0	0		0	0	0		#N/A
AC006026.12	ENSG00000228953.1	0	0	0	0	0		0	0	0		#N/A
AC006026.13	ENSG00000234286.1	0	0	0	0	0		0	0	0		#N/A
AC006026.9	ENSG00000224785.1	0.055524	0.026259	0.023634	0	0		0	0	0		#N/A
AC006028.11	ENSG00000231357.1	0.057708	0.011646	0	0	0		0	0	0		#N/A
AC006033.22	ENSG00000231916.1	0	0	0.104382	0	0		0	0	0		#N/A
AC006037.2	ENSG00000226442.2	0	0	0	0	0		0	0	0		#N/A
AC006041.1	ENSG00000229379.1	0	0	0	0	0		0	0	0		#N/A
AC006042.6	ENSG00000227719.1	0.091885	0.782388	2.1055	0	0		0	0	0		#N/A
AC006042.8	ENSG00000233264.2	0.080982	0.078352	0.222546	0	0		0	0	0		#N/A
AC006050.2	ENSG00000231421.8	0	0	0	0	0		0	0	0		#N/A
AC006076.1	ENSG00000225563.2	0	0	0	0	0		0	0	0		#N/A
AC006077.3	ENSG00000279799.1	0.121425	0.578769	0.818496	0	0		0	0	0		#N/A
AC006077.4	ENSG00000270892.1	0	0	0.064816	0	0		0	0	0		#N/A
AC006115.6	ENSG00000268407.1	0	0	0	0	0		0	0	0		#N/A
AC006115.7	ENSG00000286125.1	0.029634	0.059845	0.068365	0	0		0	0	0		#N/A
AC006116.12	ENSG00000267192.1	0.097903	0	0.097142	0	0		0	0	0		#N/A
AC006116.13	ENSG00000266932.1	0.035485	0.16676	0.047367	0	0		0	0	0		#N/A
AC006116.14	ENSG00000267145.1	0.027241	0	0	0	0		0	0	0		#N/A
AC006116.15	ENSG00000267429.1	0.008499	0.019077	0.038599	0	0		0	0	0		#N/A
AC006116.19	ENSG00000267298.1	0.151895	0.037642	0.0694	0	0		0	0	0		#N/A
AC006116.21	ENSG00000267606.1	0.011974	0	0.022095	0	0		0	0	0		#N/A
AC006116.22	ENSG00000266907.1	0.051043	0.057233	0.069686	0	0		0	0	0		#N/A
AC006116.28	ENSG00000285996.1	0.122481	0.07276	0.107115	0	0		0	0	0		#N/A
AC006128.2	ENSG00000279716.1	0	0	0	0	0		0	0	0		#N/A
AC006129.1	ENSG00000268355.1	0.061694	0.151793	0.211301	0	0		0	0	0		#N/A
AC006129.2	ENSG00000268027.5	0.523379	1.21066	5.84005	0	0		0	0	0		#N/A
AC006129.3	ENSG00000280014.1	0	0.016723	0.093816	0	0		0	0	0		#N/A
AC006130.3	ENSG00000267063.1	0	0	0	0	0		0	0	0		#N/A
AC006130.4	ENSG00000267398.1	0	0	0	0	0		0	0	0		#N/A
AC006130.5	ENSG00000287766.1	0.284966	0.070263	0.084758	0	0		0	0	0		#N/A
AC006133.7	ENSG00000278813.1	0	0	0	0	0		0	0	0		#N/A
AC006150.1	ENSG00000226323.1	0	0	0	0	0		0	0	0		#N/A
AC006158.7	ENSG00000286120.1	0	0	0	0	0		0	0	0		#N/A
AC006158.9	ENSG00000286173.1	0	0	0	0	0		0	0	0		#N/A
AC006159.5	ENSG00000235427.1	0	0	0	0	0		0	0	0		#N/A
AC006160.5	ENSG00000249502.3	0.294082	0.259069	0.366806	0	0		0	0	0		#N/A
AC006160.8	ENSG00000283219.1	0	0	0	0	0		0	0	0		#N/A
AC006195.2	ENSG00000238090.1	0	0.020062	0	0	0		0	0	0		#N/A
AC006262.10	ENSG00000269745.1	0	0.04956	0	0	0		0	0	0		#N/A
AC006262.11	ENSG00000277748.1	0	0	0	0	0		0	0	0		#N/A
AC006262.4	ENSG00000269729.1	0.018347	0	0	0	0		0	0	0		#N/A
AC006262.6	ENSG00000268460.2	0.031345	0.05668	0.012994	0	0		0	0	0		#N/A
AC006272.2	ENSG00000268316.1	0	0.079479	0.045914	0	0		0	0	0		#N/A
AC006273.4	ENSG00000272473.1	0.02343	0.007701	0.015041	0	0		0	0	0		#N/A
AC006277.2	ENSG00000253392.3	0.352025	0.347525	1.98949	0	0		0	0	0		#N/A
AC006277.3	ENSG00000279452.1	0.50138	0.36549	0.436778	0	0		0	0	0		#N/A
AC006296.1	ENSG00000251412.1	0	0	0	0	0		0	0	0		#N/A
AC006296.2	ENSG00000248425.1	0	0	0	0	0		0	0	0		#N/A
AC006296.4	ENSG00000287360.1	0.00828	0	0	0	0		0	0	0		#N/A
AC006326.3	ENSG00000230785.2	0	0	0	0	0		0	0	0		#N/A
AC006328.9	ENSG00000233619.1	0.000735	0	0	0	0		0	0	0		#N/A
AC006335.10	ENSG00000235094.3	0	0	0	0	0		0	0	0		#N/A
AC006355.3	ENSG00000229110.1	0	0	0	0	0		0	0	0		#N/A
AC006366.3	ENSG00000244000.1	0	0	0	0	0		0	0	0		#N/A
AC006369.2	ENSG00000236213.2	0.241184	0.293405	0.568127	0	0		0	0	0		#N/A
AC006369.3	ENSG00000236572.1	0	0	0	0	0		0	0	0		#N/A
AC006372.4	ENSG00000234210.1	0.144988	0	0.005491	0	0		0	0	0		#N/A
AC006372.5	ENSG00000223872.2	0.878516	0	0.016737	0	0		0	0	0		#N/A
AC006372.6	ENSG00000233191.2	1.28384	0	0	0	0		0	0	0		#N/A
AC006373.1	ENSG00000235431.2	0	0	0	0	0		0	0	0		#N/A
AC006380.3	ENSG00000231418.2	0	0	0	0	0		0	0	0		#N/A
AC006390.4	ENSG00000251638.1	0	0	0	0	0		0	0	0		#N/A
AC006427.2	ENSG00000248851.1	0	0	0	0	0		0	0	0		#N/A
AC006427.4	ENSG00000286888.1	0	0	0.007239	0	0		0	0	0		#N/A
AC006445.11	ENSG00000286297.1	0	0	0	0	0		0	0	0		#N/A
AC006445.7	ENSG00000249148.2	0	0	0	0	0		0	0	0		#N/A
AC006458.3	ENSG00000227489.1	0	0	0.034557	0	0		0	0	0		#N/A
AC006460.2	ENSG00000228509.6	3.79053	1.4768	0.443547	0	0		0	0	0		#N/A
AC006466.5	ENSG00000232887.1	0.031788	0	0.198857	0	0		0	0	0		#N/A
AC006482.1	ENSG00000228675.1	0	0	0	0	0		0	0	0		#N/A
AC006483.5	ENSG00000228974.5	0.066829	0.330028	0.090917	0	0		0	0	0		#N/A
AC006486.10	ENSG00000279539.1	0.260829	0.148557	0.185418	0	0		0	0	0		#N/A
AC006486.14	ENSG00000288671.1	0	0	0	0	0		0	0	0		#N/A
AC006486.9	ENSG00000268643.2	0.035719	0.169824	0.151033	0	0		0	0	0		#N/A
AC006499.1	ENSG00000251338.1	0	0	0	0	0		0	0	0		#N/A
AC006499.2	ENSG00000251278.1	0.036107	0	0	0	0		0	0	0		#N/A
AC006499.3	ENSG00000250505.1	0	0	0	0	0		0	0	0		#N/A
AC006499.4	ENSG00000250074.1	0	0	0	0	0		0	0	0		#N/A
AC006499.5	ENSG00000250573.1	0	0	0	0	0		0	0	0		#N/A
AC006499.6	ENSG00000248777.1	0	0	0	0	0		0	0	0		#N/A
AC006499.7	ENSG00000251296.1	0	0	0	0	0		0	0	0		#N/A
AC006499.9	ENSG00000271544.1	0	0	0	0	0		0	0	0		#N/A
AC006509.7	ENSG00000224058.2	0.013048	0.016648	0.017386	0	0		0	0	0		#N/A
AC006538.1	ENSG00000261342.1	0.3196	0.709453	0.506432	0	0		0	0	0		#N/A
AC006538.4	ENSG00000267001.1	0.05518	0.259945	0.298215	0	0		0	0	0		#N/A
AC006538.8	ENSG00000276097.1	0	0	0.12407	0	0		0	0	0		#N/A
AC006538.9	ENSG00000286460.1	0	0	0	0	0		0	0	0		#N/A
AC006539.2	ENSG00000240673.1	0.132109	0	0.088859	0	0		0	0	0		#N/A
AC006539.3	ENSG00000268070.1	0.043406	0.029061	0.092029	0	0		0	0	0		#N/A
AC006539.6	ENSG00000274033.1	0	0.014274	0	0	0		0	0	0		#N/A
AC006547.13	ENSG00000236540.7	1.05772	0.982436	1.20525	0	0		0	0	0		#N/A
AC006547.15	ENSG00000268292.1	0.00816	0	0.01308	0	0		0	0	0		#N/A
AC006547.8	ENSG00000243762.1	0	0	0	0	0		0	0	0		#N/A
AC006548.19	ENSG00000225480.1	0	0	0	0	0		0	0	0		#N/A
AC006548.26	ENSG00000270226.1	0	0	0	0	0		0	0	0		#N/A
AC006548.29	ENSG00000285045.1	0	0	0	0	0		0	0	0		#N/A
AC006840.1	ENSG00000279918.1	0	0	0	0	0		0	0	0		#N/A
AC006942.4	ENSG00000269194.1	0.488318	0.515373	1.47769	0	0		0	0	0		#N/A
AC006946.12	ENSG00000235328.1	0.113164	0.191816	0.250448	0	0		0	0	0		#N/A
AC006946.16	ENSG00000273203.1	0	0.011055	0.162788	0	0		0	0	0		#N/A
AC006946.17	ENSG00000273442.1	0	0	0.17615	0	0		0	0	0		#N/A
AC006947.1	ENSG00000229330.2	0	0	0.021359	0	0		0	0	0		#N/A
AC006960.5	ENSG00000234457.1	0	0	0	0	0		0	0	0		#N/A
AC006960.7	ENSG00000237400.1	0	0	0	0	0		0	0	0		#N/A
AC006978.6	ENSG00000235859.5	3.70006	7.52046	4.99336	0	0		0	0	0		#N/A
AC006989.2	ENSG00000224518.2	0	0	0	0	0		0	0	0		#N/A
AC006994.2	ENSG00000279317.2	0.043119	0	0.054418	0	0		0	0	0		#N/A
AC007000.10	ENSG00000225726.1	0.301224	0.147769	0.079629	0	0		0	0	0		#N/A
AC007003.1	ENSG00000231183.4	0	0	0	0	0		0	0	0		#N/A
AC007009.1	ENSG00000244239.1	0	0.59357	1.91924	0	0		0	0	0		#N/A
AC007016.3	ENSG00000249930.1	0.041948	0.017247	0.021412	0	0		0	0	0		#N/A
AC007036.4	ENSG00000230751.1	0.033126	0.00313	0	0	0		0	0	0		#N/A
AC007036.5	ENSG00000251660.1	0.11745	0.012462	0.073808	0	0		0	0	0		#N/A
AC007036.6	ENSG00000227017.1	0.069665	0.095064	0.241286	0	0		0	0	0		#N/A
AC007040.11	ENSG00000258881.6	0.008501	0.012421	0.019757	0	0		0	0	0		#N/A
AC007040.6	ENSG00000228384.4	0.056479	0.086284	0.065136	0	0		0	0	0		#N/A
AC007040.8	ENSG00000236469.1	0	0	0	0	0		0	0	0		#N/A
AC007050.17	ENSG00000236003.1	0	0.075196	0	0	0		0	0	0		#N/A
AC007064.22	ENSG00000237835.1	0	0	0	0	0		0	0	0		#N/A
AC007064.24	ENSG00000237689.1	0	0	0	0	0		0	0	0		#N/A
AC007064.25	ENSG00000237358.1	0	0	0	0	0		0	0	0		#N/A
AC007064.29	ENSG00000283535.1	0	0	0	0	0		0	0	0		#N/A
AC007078.4	ENSG00000250614.1	0.094702	0.076991	0.083749	0	0		0	0	0		#N/A
AC007091.1	ENSG00000223838.2	0	0	0	0	0		0	0	0		#N/A
AC007098.1	ENSG00000226605.1	0	0	0	0	0		0	0	0		#N/A
AC007099.2	ENSG00000237293.1	0	0	0	0	0		0	0	0		#N/A
AC007106.1	ENSG00000251410.2	0	0	0	0	0		0	0	0		#N/A
AC007106.2	ENSG00000287389.1	0	0	0	0	0		0	0	0		#N/A
AC007115.3	ENSG00000258148.2	0	0	0	0	0		0	0	0		#N/A
AC007126.1	ENSG00000250497.1	0.005124	0	0	0	0		0	0	0		#N/A
AC007128.1	ENSG00000229970.3	0.018873	0.010403	0	0	0		0	0	0		#N/A
AC007131.2	ENSG00000233891.8	0	0	0	0	0		0	0	0		#N/A
AC007136.1	ENSG00000267180.1	0	0	0	0	0		0	0	0		#N/A
AC007161.5	ENSG00000234718.7	0	0	0.028466	0	0		0	0	0		#N/A
AC007179.1	ENSG00000231815.2	0	0	0	0	0		0	0	0		#N/A
AC007182.6	ENSG00000224721.1	0.029506	0.004588	0	0	0		0	0	0		#N/A
AC007191.4	ENSG00000279407.1	0.722126	0.718097	0.956976	0	0		0	0	0		#N/A
AC007192.4	ENSG00000268173.3	0.005789	0.180561	0.045547	0	0		0	0	0		#N/A
AC007193.10	ENSG00000269124.1	0.001186	0	0.039969	0	0		0	0	0		#N/A
AC007193.6	ENSG00000267922.1	0.123678	0	0	0	0		0	0	0		#N/A
AC007193.8	ENSG00000269151.1	0	0	0	0	0		0	0	0		#N/A
AC007193.9	ENSG00000268810.1	0	0	0	0	0		0	0	0		#N/A
AC007204.3	ENSG00000274800.1	0	0	0	0	0		0	0	0		#N/A
AC007237.2	ENSG00000226230.1	0	0	0	0	0		0	0	0		#N/A
AC007238.1	ENSG00000231043.3	1.50843	0.989739	1.97243	0	0		0	0	0		#N/A
AC007253.1	ENSG00000235653.1	0	0	0	0	0		0	0	0		#N/A
AC007255.8	ENSG00000223813.3	0.028459	0	0.84255	0	0		0	0	0		#N/A
AC007274.2	ENSG00000223422.1	0	0	0	0	0		0	0	0		#N/A
AC007274.5	ENSG00000236690.2	0	0	0	0	0		0	0	0		#N/A
AC007277.3	ENSG00000213981.8	0.058712	0.039604	0.056265	0	0		0	0	0		#N/A
AC007278.2	ENSG00000236525.1	0.032787	0.035508	0.037053	0	0		0	0	0		#N/A
AC007278.3	ENSG00000234389.1	0.09769	0.021645	0.116856	0	0		0	0	0		#N/A
AC007283.5	ENSG00000234431.2	0	0	0	0	0		0	0	0		#N/A
AC007285.7	ENSG00000231519.1	0.101573	0.119631	0	0	0		0	0	0		#N/A
AC007292.3	ENSG00000269318.1	0.948302	2.0758	1.62832	0	0		0	0	0		#N/A
AC007292.4	ENSG00000269807.1	0.201772	0.067344	0.052096	0	0		0	0	0		#N/A
AC007292.6	ENSG00000267980.1	0.805137	1.58254	0.913559	0	0		0	0	0		#N/A
AC007292.7	ENSG00000269425.1	0.768652	0.765883	0.275925	0	0		0	0	0		#N/A
AC007308.7	ENSG00000272600.1	0	0	0	0	0		0	0	0		#N/A
AC007312.3	ENSG00000224946.1	0	0	0	0	0		0	0	0		#N/A
AC007319.1	ENSG00000224063.6	1.96113	0.379439	2.98112	0	0		0	0	0		#N/A
AC007322.1	ENSG00000229725.1	0	0	0	0	0		0	0	0		#N/A
AC007322.3	ENSG00000251618.1	0	0	0	0	0		0	0	0		#N/A
AC007322.5	ENSG00000227444.1	0	0	0	0	0		0	0	0		#N/A
AC007322.7	ENSG00000237968.1	0	0	0	0	0		0	0	0		#N/A
AC007326.10	ENSG00000280418.1	0.000154	0.000246	0	0	0		0	0	0		#N/A
AC007326.11	ENSG00000284294.1	0	0.003959	0.02221	0	0		0	0	0		#N/A
AC007326.12	ENSG00000283583.1	0	0	0	0	0		0	0	0		#N/A
AC007326.13	ENSG00000283809.1	0.020968	0.053549	0.079579	0	0		0	0	0		#N/A
AC007326.9	ENSG00000271275.1	0	0.045943	0.024271	0	0		0	0	0		#N/A
AC007327.5	ENSG00000229679.1	0	0.02072	0.020191	0	0		0	0	0		#N/A
AC007327.6	ENSG00000228770.1	0	0	0	0	0		0	0	0		#N/A
AC007349.4	ENSG00000229424.1	0	0	0	0	0		0	0	0		#N/A
AC007349.5	ENSG00000235728.1	0	0	0	0	0		0	0	0		#N/A
AC007349.7	ENSG00000230831.1	0	0	0	0	0		0	0	0		#N/A
AC007359.6	ENSG00000236951.5	0.034936	0	0	0	0		0	0	0		#N/A
AC007362.3	ENSG00000225216.6	0	0.089249	0	0	0		0	0	0		#N/A
AC007365.3	ENSG00000226756.1	0.577488	0.395837	0.143249	0	0		0	0	0		#N/A
AC007383.3	ENSG00000227946.1	1.81696	1.65714	2.27248	0	0		0	0	0		#N/A
AC007383.4	ENSG00000231955.1	0	0	0	0	0		0	0	0		#N/A
AC007389.3	ENSG00000235725.1	0	0.008824	0.003846	0	0		0	0	0		#N/A
AC007391.2	ENSG00000232028.1	0	0	0	0	0		0	0	0		#N/A
AC007395.3	ENSG00000235035.1	0	0	0	0	0		0	0	0		#N/A
AC007403.3	ENSG00000223859.1	0	0	0	0	0		0	0	0		#N/A
AC007405.4	ENSG00000234350.5	0.022688	0.31429	0.236209	0	0		0	0	0		#N/A
AC007405.6	ENSG00000239467.6	0.109473	1.2218	1.85298	0	0		0	0	0		#N/A
AC007405.8	ENSG00000235934.2	0.243702	0.127402	0.147593	0	0		0	0	0		#N/A
AC007463.2	ENSG00000226506.6	0	0	0	0	0		0	0	0		#N/A
AC007491.1	ENSG00000283258.2	0	0	0	0	0		0	0	0		#N/A
AC007551.2	ENSG00000232736.1	0	0.048652	0.035126	0	0		0	0	0		#N/A
AC007556.3	ENSG00000235321.1	0	0	0.241872	0	0		0	0	0		#N/A
AC007557.2	ENSG00000237479.1	0	0	0	0	0		0	0	0		#N/A
AC007557.3	ENSG00000227021.1	0	0	0	0	0		0	0	0		#N/A
AC007557.4	ENSG00000231597.1	0	0	0	0	0		0	0	0		#N/A
AC007559.1	ENSG00000235993.1	0	0	0	0	0		0	0	0		#N/A
AC007560.1	ENSG00000238165.1	0.422144	0.272495	0.396954	0	0		0	0	0		#N/A
AC007562.1	ENSG00000235583.2	0	0	0	0	0		0	0	0		#N/A
AC007563.1	ENSG00000236295.1	0	0	0	0	0		0	0	0		#N/A
AC007563.3	ENSG00000229352.1	0	0	0	0	0		0	0	0		#N/A
AC007563.5	ENSG00000236886.2	0	0.010429	0	0	0		0	0	0		#N/A
AC007566.10	ENSG00000244055.2	1.6903	1.47233	1.38063	0	0		0	0	0		#N/A
AC007568.1	ENSG00000224136.1	0	0	0	0	0		0	0	0		#N/A
AC007618.3	ENSG00000203648.3	0	0	0	0	0		0	0	0		#N/A
AC007620.3	ENSG00000242539.2	0	0	0	0	0		0	0	0		#N/A
AC007631.1	ENSG00000264131.1	0	0	0	0	0		0	0	0		#N/A
AC007652.1	ENSG00000235464.1	0	0	0	0	0		0	0	0		#N/A
AC007666.5	ENSG00000286195.1	0.001534	0.019141	0.001564	0	0		0	0	0		#N/A
AC007679.3	ENSG00000225610.1	0	0	0	0	0		0	0	0		#N/A
AC007682.1	ENSG00000231918.1	0	0	0	0	0		0	0	0		#N/A
AC007743.1	ENSG00000233251.8	0.033605	0.016638	0.253204	0	0		0	0	0		#N/A
AC007750.5	ENSG00000236841.8	0.181227	0.29444	0.354003	0	0		0	0	0		#N/A
AC007787.2	ENSG00000267610.2	0.000322	0.000568	0.002643	0	0		0	0	0		#N/A
AC007787.3	ENSG00000279044.1	0.044771	0.10521	0.051977	0	0		0	0	0		#N/A
AC007792.1	ENSG00000280103.1	0	0	0	0	0		0	0	0		#N/A
AC007795.1	ENSG00000267617.2	0	0	0	0	0		0	0	0		#N/A
AC007875.2	ENSG00000231859.1	0.044513	0.038986	0.075047	0	0		0	0	0		#N/A
AC007879.1	ENSG00000224342.1	0.009212	0.029056	0.02147	0	0		0	0	0		#N/A
AC007879.2	ENSG00000234902.6	0.144341	0.170852	0.35947	0	0		0	0	0		#N/A
AC007879.3	ENSG00000240440.1	0.044508	0.105823	0	0	0		0	0	0		#N/A
AC007879.4	ENSG00000225916.1	0	0	0.040348	0	0		0	0	0		#N/A
AC007879.5	ENSG00000223725.6	0.050206	0.62713	0.168609	0	0		0	0	0		#N/A
AC007881.4	ENSG00000233870.1	5.95723	12.7592	9.05209	0	0		0	0	0		#N/A
AC007919.18	ENSG00000224611.1	0.177892	0	0.045079	0	0		0	0	0		#N/A
AC007919.19	ENSG00000231384.1	0.036319	0	0	0	0		0	0	0		#N/A
AC007948.1	ENSG00000263863.1	0	0	0	0	0		0	0	0		#N/A
AC007950.1	ENSG00000259268.2	0	0	0.05056	0	0		0	0	0		#N/A
AC007950.2	ENSG00000276651.1	0.003123	0.022414	0.034433	0	0		0	0	0		#N/A
AC007952.4	ENSG00000266311.6	0	0.161085	0.154095	0	0		0	0	0		#N/A
AC007952.5	ENSG00000228157.4	0.046035	0.125466	1.16929	0	0		0	0	0		#N/A
AC007952.6	ENSG00000197665.7	0.008882	0.066986	0.708969	0	0		0	0	0		#N/A
AC007967.2	ENSG00000228207.1	0	0	0	0	0		0	0	0		#N/A
AC007967.3	ENSG00000173357.12	0	0	0	0	0		0	0	0		#N/A
AC007967.4	ENSG00000230025.1	0	0	0	0	0		0	0	0		#N/A
AC007969.4	ENSG00000234061.1	0.364863	0.031398	0	0	0		0	0	0		#N/A
AC008060.5	ENSG00000227365.1	0	0	0	0	0		0	0	0		#N/A
AC008060.7	ENSG00000218672.1	0	0	0	0	0		0	0	0		#N/A
AC008060.8	ENSG00000236544.1	0	0	0	0	0		0	0	0		#N/A
AC008063.3	ENSG00000233397.3	0	0	0	0	0		0	0	0		#N/A
AC008067.2	ENSG00000237031.7	0	0	0	0	0		0	0	0		#N/A
AC008069.1	ENSG00000223536.6	0	0	0.012692	0	0		0	0	0		#N/A
AC008069.2	ENSG00000224604.1	0	0	0	0	0		0	0	0		#N/A
AC008072.1	ENSG00000228681.1	0	0	0.000617	0	0		0	0	0		#N/A
AC008073.7	ENSG00000232642.2	0	0.018148	0.062455	0	0		0	0	0		#N/A
AC008073.9	ENSG00000223754.1	0.075535	0	0	0	0		0	0	0		#N/A
AC008074.5	ENSG00000237217.1	0	0.048068	0.051564	0	0		0	0	0		#N/A
AC008079.10	ENSG00000280007.1	0.240377	0.137942	0.154344	0	0		0	0	0		#N/A
AC008079.12	ENSG00000288683.1	0	0	0.142222	0	0		0	0	0		#N/A
AC008088.4	ENSG00000260907.1	0.003204	0.093249	0.013397	0	0		0	0	0		#N/A
AC008103.4	ENSG00000279987.1	0.001375	0	0	0	0		0	0	0		#N/A
AC008132.13	ENSG00000161103.11	1.20652	0.682712	0.567559	0	0		0	0	0		#N/A
AC008132.14	ENSG00000239989.1	0.014197	0.329396	0.005777	0	0		0	0	0		#N/A
AC008154.4	ENSG00000231098.1	0	0	0.06632	0	0		0	0	0		#N/A
AC008154.5	ENSG00000229177.1	0	0	0	0	0		0	0	0		#N/A
AC008155.2	ENSG00000213238.6	0	0	0	0	0		0	0	0		#N/A
AC008171.1	ENSG00000223890.1	0	0.052079	0	0	0		0	0	0		#N/A
AC008175.1	ENSG00000235059.5	0.034936	0	0	0	0		0	0	0		#N/A
AC008264.4	ENSG00000224545.1	0	0	0.060578	0	0		0	0	0		#N/A
AC008268.1	ENSG00000235584.3	0	0	0.036246	0	0		0	0	0		#N/A
AC008269.2	ENSG00000229321.2	0.193219	0.13343	0.075273	0	0		0	0	0		#N/A
AC008277.1	ENSG00000223642.7	0.034878	0.03368	0	0	0		0	0	0		#N/A
AC008278.2	ENSG00000234022.1	0	0	0.215797	0	0		0	0	0		#N/A
AC008278.3	ENSG00000224194.1	0	0	0	0	0		0	0	0		#N/A
AC008280.3	ENSG00000241114.1	0	0	0	0	0		0	0	0		#N/A
AC008440.5	ENSG00000232220.2	0	0	0	0	0		0	0	0		#N/A
AC008565.1	ENSG00000251135.2	0	0	0	0	0		0	0	0		#N/A
AC008592.4	ENSG00000251409.1	0	0	0.028655	0	0		0	0	0		#N/A
AC008592.5	ENSG00000250362.1	0	0	0	0	0		0	0	0		#N/A
AC008592.7	ENSG00000250955.1	0	0	0	0	0		0	0	0		#N/A
AC008592.8	ENSG00000272021.1	0.067857	0.039109	0.031905	0	0		0	0	0		#N/A
AC008694.2	ENSG00000254336.1	0	0	0	0	0		0	0	0		#N/A
AC008694.3	ENSG00000253798.2	0	0.022267	0	0	0		0	0	0		#N/A
AC008697.1	ENSG00000249738.10	0	0.006659	0.37832	0	0		0	0	0		#N/A
AC008746.10	ENSG00000237955.1	0	0.020792	0	0	0		0	0	0		#N/A
AC008746.12	ENSG00000267838.2	0.149483	0.042293	0.196558	0	0		0	0	0		#N/A
AC008746.3	ENSG00000227407.1	0.032149	0.029984	0.033805	0	0		0	0	0		#N/A
AC008746.5	ENSG00000235681.1	0.172856	0.081413	0.116433	0	0		0	0	0		#N/A
AC008746.9	ENSG00000213016.3	0	0	0	0	0		0	0	0		#N/A
AC008753.3	ENSG00000238150.1	1.07901	0.275065	0.313322	0	0		0	0	0		#N/A
AC008753.4	ENSG00000269564.1	0	0	0	0	0		0	0	0		#N/A
AC008781.7	ENSG00000228737.2	0.09625	0.244743	0.128994	0	0		0	0	0		#N/A
AC008834.2	ENSG00000249101.1	0	0	0	0	0		0	0	0		#N/A
AC008850.3	ENSG00000227836.1	0.051268	0.007072	0	0	0		0	0	0		#N/A
AC008937.2	ENSG00000237705.1	0	0	0.03992	0	0		0	0	0		#N/A
AC008937.3	ENSG00000225230.1	0.071771	0.116493	0.046206	0	0		0	0	0		#N/A
AC008940.1	ENSG00000228650.2	0.06076	0	0	0	0		0	0	0		#N/A
AC008982.2	ENSG00000269688.1	0.818306	0.514099	0.520399	0	0		0	0	0		#N/A
AC008984.2	ENSG00000275210.1	0	0.031266	0.005088	0	0		0	0	0		#N/A
AC008984.5	ENSG00000251431.1	0	0	0	0	0		0	0	0		#N/A
AC008984.6	ENSG00000250507.1	0	0.004014	0.028132	0	0		0	0	0		#N/A
AC008984.7	ENSG00000234436.1	0	0.012889	0	0	0		0	0	0		#N/A
AC008985.1	ENSG00000278999.1	0.00822	0.001762	0.012412	0	0		0	0	0		#N/A
AC008991.1	ENSG00000267683.1	0	0	0	0	0		0	0	0		#N/A
AC008992.1	ENSG00000267636.1	0	0	0	0	0		0	0	0		#N/A
AC008993.2	ENSG00000282542.1	0.272946	0.275956	0.159722	0	0		0	0	0		#N/A
AC008993.3	ENSG00000282807.3	0.009869	0.011381	0.023614	0	0		0	0	0		#N/A
AC009052.12	ENSG00000260345.1	0.625179	0.281625	0.375969	0	0		0	0	0		#N/A
AC009095.4	ENSG00000237718.2	0	0	0	0	0		0	0	0		#N/A
AC009110.1	ENSG00000231589.1	0	0	0	0	0		0	0	0		#N/A
AC009120.10	ENSG00000261248.1	0	0	0	0	0		0	0	0		#N/A
AC009120.11	ENSG00000275236.1	0.064003	0.050155	0.034871	0	0		0	0	0		#N/A
AC009120.3	ENSG00000239763.2	1.20641	0.785829	0.986519	0	0		0	0	0		#N/A
AC009120.5	ENSG00000260884.1	1.14837	0.411834	0.786618	0	0		0	0	0		#N/A
AC009120.6	ENSG00000259972.3	2.90005	1.94305	3.33094	0	0		0	0	0		#N/A
AC009120.9	ENSG00000279100.1	0	0	0	0	0		0	0	0		#N/A
AC009133.12	ENSG00000238045.9	46.6625	57.4048	45.0565	0	0		0	0	0		#N/A
AC009133.15	ENSG00000259952.1	0	0	0.074941	0	0		0	0	0		#N/A
AC009133.17	ENSG00000260719.1	0.163287	0.194096	1.05451	0	0		0	0	0		#N/A
AC009133.21	ENSG00000275857.1	0	0	0	0	0		0	0	0		#N/A
AC009133.23	ENSG00000280893.1	0	0	0	0	0		0	0	0		#N/A
AC009133.24	ENSG00000280607.1	0	0.007352	0.243931	0	0		0	0	0		#N/A
AC009134.1	ENSG00000262116.1	0	0	0	0	0		0	0	0		#N/A
AC009158.1	ENSG00000231876.8	0.060992	0.056213	0	0	0		0	0	0		#N/A
AC009161.1	ENSG00000237901.1	0	0	0	0	0		0	0	0		#N/A
AC009166.5	ENSG00000261238.1	0	0	0	0	0		0	0	0		#N/A
AC009166.7	ENSG00000280344.1	0	0.007428	0	0	0		0	0	0		#N/A
AC009166.8	ENSG00000287718.1	0	0	0	0	0		0	0	0		#N/A
AC009166.9	ENSG00000287256.1	0	0	0	0	0		0	0	0		#N/A
AC009227.2	ENSG00000224675.1	0	0	0	0	0		0	0	0		#N/A
AC009227.3	ENSG00000238004.1	0	0	0	0	0		0	0	0		#N/A
AC009228.1	ENSG00000242628.6	0.066359	0.02599	0.205978	0	0		0	0	0		#N/A
AC009229.5	ENSG00000227292.1	0	0	0	0	0		0	0	0		#N/A
AC009229.6	ENSG00000229160.1	0.048116	0.037168	0.00475	0	0		0	0	0		#N/A
AC009236.2	ENSG00000231054.1	0.419852	0	0	0	0		0	0	0		#N/A
AC009237.10	ENSG00000233037.2	0	0	0	0	0		0	0	0		#N/A
AC009237.11	ENSG00000236431.1	0.702448	0.363932	0.277753	0	0		0	0	0		#N/A
AC009237.13	ENSG00000230083.1	0	0	0	0	0		0	0	0		#N/A
AC009237.14	ENSG00000236026.1	0	0	0	0	0		0	0	0		#N/A
AC009237.16	ENSG00000236750.1	0	0	0	0	0		0	0	0		#N/A
AC009237.17	ENSG00000235959.1	0	0	0	0	0		0	0	0		#N/A
AC009237.2	ENSG00000223917.1	0	0	0	0	0		0	0	0		#N/A
AC009237.4	ENSG00000238162.1	0	0	0	0	0		0	0	0		#N/A
AC009237.5	ENSG00000237308.1	0	0	0	0	0		0	0	0		#N/A
AC009237.6	ENSG00000224719.1	0	0	0	0	0		0	0	0		#N/A
AC009237.8	ENSG00000229689.3	0.743611	0.850658	0.352274	0	0		0	0	0		#N/A
AC009238.6	ENSG00000248821.1	0	0	0	0	0		0	0	0		#N/A
AC009238.7	ENSG00000227120.1	0	0	0	0	0		0	0	0		#N/A
AC009238.8	ENSG00000233275.1	0.033981	0	0	0	0		0	0	0		#N/A
AC009245.3	ENSG00000230383.1	23.3707	18.0887	24.992	0	0		0	0	0		#N/A
AC009262.2	ENSG00000236212.2	0.081543	0	0	0	0		0	0	0		#N/A
AC009263.2	ENSG00000234639.1	0	0	0	0	0		0	0	0		#N/A
AC009264.1	ENSG00000234352.9	0	0.028933	0.431853	0	0		0	0	0		#N/A
AC009274.6	ENSG00000226045.1	0	0.101513	0.031846	0	0		0	0	0		#N/A
AC009276.4	ENSG00000224375.1	0	0	0	0	0		0	0	0		#N/A
AC009299.2	ENSG00000235724.10	0.255866	0.802625	0.215892	0	0		0	0	0		#N/A
AC009299.4	ENSG00000225813.1	0.143786	0	0.056241	0	0		0	0	0		#N/A
AC009303.1	ENSG00000235066.7	0	0	0.058156	0	0		0	0	0		#N/A
AC009303.2	ENSG00000279227.1	0.289581	0.181873	0.303466	0	0		0	0	0		#N/A
AC009303.3	ENSG00000224967.1	0.082959	0	0.015474	0	0		0	0	0		#N/A
AC009305.1	ENSG00000234579.1	0	0	0	0	0		0	0	0		#N/A
AC009310.1	ENSG00000225911.1	0	0	0	0	0		0	0	0		#N/A
AC009312.1	ENSG00000238207.2	0	0.162485	0	0	0		0	0	0		#N/A
AC009313.2	ENSG00000232337.1	0	0	0	0	0		0	0	0		#N/A
AC009362.2	ENSG00000233287.1	0.169476	0.11117	0.093911	0	0		0	0	0		#N/A
AC009365.4	ENSG00000225881.2	0	0	0	0	0		0	0	0		#N/A
AC009403.2	ENSG00000216895.9	2.44024	1.30252	3.77599	0	0		0	0	0		#N/A
AC009404.2	ENSG00000236255.2	0.702698	0.707104	1.65644	0	0		0	0	0		#N/A
AC009411.1	ENSG00000228538.7	0	0	0	0	0		0	0	0		#N/A
AC009411.2	ENSG00000235537.3	0	0	0	0	0		0	0	0		#N/A
AC009412.8	ENSG00000286075.2	0.097421	0.242246	0.036515	0	0		0	0	0		#N/A
AC009473.1	ENSG00000234141.1	0.084883	0.233225	0.43227	0	0		0	0	0		#N/A
AC009474.2	ENSG00000230355.1	0.077556	0	0.081735	0	0		0	0	0		#N/A
AC009477.7	ENSG00000225448.1	0	0	0	0	0		0	0	0		#N/A
AC009478.1	ENSG00000225258.1	0	0	0	0	0		0	0	0		#N/A
AC009480.3	ENSG00000223911.1	0	0	0	0	0		0	0	0		#N/A
AC009480.4	ENSG00000229143.1	0	0	0	0	0		0	0	0		#N/A
AC009487.4	ENSG00000224076.5	0	0	0	0	0		0	0	0		#N/A
AC009487.5	ENSG00000251621.1	0	0	0	0	0		0	0	0		#N/A
AC009494.3	ENSG00000216844.1	0	0	0	0	0		0	0	0		#N/A
AC009495.2	ENSG00000235192.1	0.223062	0.218138	0.443714	0	0		0	0	0		#N/A
AC009495.3	ENSG00000232411.1	0	0.40379	0.289103	0	0		0	0	0		#N/A
AC009495.4	ENSG00000229195.1	0.193428	0.157208	0.158517	0	0		0	0	0		#N/A
AC009498.1	ENSG00000237271.2	0	0	0	0	0		0	0	0		#N/A
AC009500.2	ENSG00000236748.1	0	0	0	0	0		0	0	0		#N/A
AC009501.4	ENSG00000231609.7	0.15113	1.19543	0.650248	0	0		0	0	0		#N/A
AC009505.2	ENSG00000235522.6	0.033512	0	0.047316	0	0		0	0	0		#N/A
AC009505.4	ENSG00000234162.3	0	0	0	0	0		0	0	0		#N/A
AC009506.1	ENSG00000224152.1	1.00428	1.6181	1.16117	0	0		0	0	0		#N/A
AC009508.1	ENSG00000227930.1	0	0	0	0	0		0	0	0		#N/A
AC009517.2	ENSG00000224469.1	0.107148	0.045683	0.019307	0	0		0	0	0		#N/A
AC009518.3	ENSG00000236386.1	0	0	0	0	0		0	0	0		#N/A
AC009518.4	ENSG00000224865.8	0	0	0	0	0		0	0	0		#N/A
AC009518.8	ENSG00000227197.1	0	0	0	0	0		0	0	0		#N/A
AC009531.2	ENSG00000226063.1	0	0	0	0	0		0	0	0		#N/A
AC009542.2	ENSG00000231794.5	0.234729	0.019363	0.177288	0	0		0	0	0		#N/A
AC009784.3	ENSG00000232053.7	0.114668	0.144069	0.13217	0	0		0	0	0		#N/A
AC009784.4	ENSG00000236503.1	0	0	0	0	0		0	0	0		#N/A
AC009892.2	ENSG00000235181.1	0	0	0	0	0		0	0	0		#N/A
AC009892.5	ENSG00000238094.1	0	0	0	0	0		0	0	0		#N/A
AC009892.9	ENSG00000237323.1	0	0.006652	0.007906	0	0		0	0	0		#N/A
AC009945.4	ENSG00000234356.1	0.063835	0	0.036556	0	0		0	0	0		#N/A
AC009947.2	ENSG00000230073.1	0	0	0	0	0		0	0	0		#N/A
AC009947.5	ENSG00000236647.1	0	0	0	0	0		0	0	0		#N/A
AC009950.2	ENSG00000225963.8	0.604195	0.622077	1.45739	0	0		0	0	0		#N/A
AC009955.8	ENSG00000228973.1	0	0	0	0	0		0	0	0		#N/A
AC009961.3	ENSG00000226266.6	0.344269	0.376648	0.133348	0	0		0	0	0		#N/A
AC009961.5	ENSG00000227055.1	0	0.354612	0.082373	0	0		0	0	0		#N/A
AC009963.3	ENSG00000233494.1	0.222575	0.036214	0.655547	0	0		0	0	0		#N/A
AC009963.4	ENSG00000227270.1	0.644936	0.222483	0.235066	0	0		0	0	0		#N/A
AC009965.1	ENSG00000235951.1	0	0	0	0	0		0	0	0		#N/A
AC009965.2	ENSG00000234714.1	0	0	0	0	0		0	0	0		#N/A
AC009969.1	ENSG00000234932.2	0	0	0	0	0		0	0	0		#N/A
AC009970.1	ENSG00000233953.1	0.184515	0.109594	0.06613	0	0		0	0	0		#N/A
AC010082.2	ENSG00000225000.1	0	0	0	0	0		0	0	0		#N/A
AC010084.1	ENSG00000229308.1	0.15297	0	0	0	0		0	0	0		#N/A
AC010086.1	ENSG00000226918.1	0	0	0	0	0		0	0	0		#N/A
AC010086.5	ENSG00000236615.1	0	0	0	0	0		0	0	0		#N/A
AC010091.1	ENSG00000233491.8	0	0	0	0	0		0	0	0		#N/A
AC010095.6	ENSG00000233648.1	0	0	0	0	0		0	0	0		#N/A
AC010096.1	ENSG00000234597.2	0.021719	0	0	0	0		0	0	0		#N/A
AC010105.1	ENSG00000237498.3	0	0	0	0	0		0	0	0		#N/A
AC010132.10	ENSG00000231539.1	0	0	0	0	0		0	0	0		#N/A
AC010132.11	ENSG00000234983.1	0	0	0	0	0		0	0	0		#N/A
AC010141.4	ENSG00000242393.1	0	0	0	0	0		0	0	0		#N/A
AC010141.6	ENSG00000228257.1	0	0	0	0	0		0	0	0		#N/A
AC010145.4	ENSG00000226764.2	0	0	0	0	0		0	0	0		#N/A
AC010148.1	ENSG00000235726.7	0.047315	0.644807	0.044006	0	0		0	0	0		#N/A
AC010149.4	ENSG00000235419.5	0.075894	0.091391	0.64496	0	0		0	0	0		#N/A
AC010150.1	ENSG00000218682.1	0	0.041585	0.05536	0	0		0	0	0		#N/A
AC010153.3	ENSG00000240566.1	0	0	0	0	0		0	0	0		#N/A
AC010154.2	ENSG00000235895.1	0	0	0	0	0		0	0	0		#N/A
AC010226.4	ENSG00000249249.2	0.48346	0.663715	1.19649	0	0		0	0	0		#N/A
AC010240.2	ENSG00000235253.1	0	0	0.032103	0	0		0	0	0		#N/A
AC010240.3	ENSG00000229738.1	0.040433	0.041946	0	0	0		0	0	0		#N/A
AC010468.2	ENSG00000249318.1	0	0	0	0	0		0	0	0		#N/A
AC010468.3	ENSG00000250728.1	0	0	0	0	0		0	0	0		#N/A
AC010492.2	ENSG00000235081.1	0.004274	0.027259	0.011618	0	0		0	0	0		#N/A
AC010492.4	ENSG00000249189.1	0	0	0	0	0		0	0	0		#N/A
AC010492.5	ENSG00000240296.1	0	0	0	0	0		0	0	0		#N/A
AC010504.2	ENSG00000267219.1	0.240877	0.136053	0.22783	0	0		0	0	0		#N/A
AC010518.2	ENSG00000276758.1	0.140293	0	0.078365	0	0		0	0	0		#N/A
AC010518.3	ENSG00000240197.1	0	0	0	0	0		0	0	0		#N/A
AC010524.2	ENSG00000268686.2	0.022406	0.0649	0.184282	0	0		0	0	0		#N/A
AC010524.4	ENSG00000268157.1	0.061801	0.296036	0.100134	0	0		0	0	0		#N/A
AC010525.4	ENSG00000267117.1	0.049659	0.047714	0.119249	0	0		0	0	0		#N/A
AC010525.5	ENSG00000267689.1	0	0	0	0	0		0	0	0		#N/A
AC010547.9	ENSG00000261611.6	0.566293	0.137208	0.265239	0	0		0	0	0		#N/A
AC010641.1	ENSG00000267443.2	0	0	0.165164	0	0		0	0	0		#N/A
AC010642.2	ENSG00000269794.1	0.155028	0.04224	0.057	0	0		0	0	0		#N/A
AC010646.3	ENSG00000269095.1	0	0	0	0	0		0	0	0		#N/A
AC010649.1	ENSG00000267448.6	0	0	0	0	0		0	0	0		#N/A
AC010677.5	ENSG00000232383.1	0.015541	0	0.038802	0	0		0	0	0		#N/A
AC010723.1	ENSG00000223517.1	0.034368	0	0	0	0		0	0	0		#N/A
AC010729.1	ENSG00000242540.3	0	0	0	0	0		0	0	0		#N/A
AC010729.2	ENSG00000236106.2	0	0	0	0	0		0	0	0		#N/A
AC010731.2	ENSG00000228577.1	1.92474	3.03817	0.299626	0	0		0	0	0		#N/A
AC010731.3	ENSG00000231653.1	0	0	0	0	0		0	0	0		#N/A
AC010745.1	ENSG00000226041.1	0	0	0	0	0		0	0	0		#N/A
AC010745.2	ENSG00000228876.4	0	0	0	0	0		0	0	0		#N/A
AC010745.3	ENSG00000231266.1	0	0	0	0	0		0	0	0		#N/A
AC010745.4	ENSG00000232444.1	0	0	0	0	0		0	0	0		#N/A
AC010746.3	ENSG00000225979.1	0	0	0	0	0		0	0	0		#N/A
AC010761.10	ENSG00000265840.1	0	0	0	0	0		0	0	0		#N/A
AC010761.13	ENSG00000265205.1	0.26725	0.504742	0.477701	0	0		0	0	0		#N/A
AC010761.14	ENSG00000267729.1	0.124354	0.10521	0.097617	0	0		0	0	0		#N/A
AC010761.6	ENSG00000265073.1	0	0	0	0	0		0	0	0		#N/A
AC010761.8	ENSG00000264577.1	2.59988	2.99202	2.45587	0	0		0	0	0		#N/A
AC010761.9	ENSG00000265474.1	1.03005	0.636252	0.254526	0	0		0	0	0		#N/A
AC010872.1	ENSG00000280390.1	0	0	0.032936	0	0		0	0	0		#N/A
AC010878.3	ENSG00000225402.1	0.043251	0.03517	0.04767	0	0		0	0	0		#N/A
AC010880.1	ENSG00000224400.5	0	0	0	0	0		0	0	0		#N/A
AC010883.5	ENSG00000234936.1	0.453209	0.77039	1.09157	0	0		0	0	0		#N/A
AC010886.2	ENSG00000224414.1	0	0	0.005657	0	0		0	0	0		#N/A
AC010891.2	ENSG00000228379.1	0	0	0	0	0		0	0	0		#N/A
AC010894.3	ENSG00000226853.3	0.488957	1.88709	0.818261	0	0		0	0	0		#N/A
AC010894.5	ENSG00000237798.1	0.016167	0.10405	0.065951	0	0		0	0	0		#N/A
AC010904.1	ENSG00000213774.3	0.093384	0	0	0	0		0	0	0		#N/A
AC010907.2	ENSG00000237370.1	0	0	0	0	0		0	0	0		#N/A
AC010907.5	ENSG00000224661.1	0	0	0	0	0		0	0	0		#N/A
AC010967.1	ENSG00000232668.1	0	0	0	0	0		0	0	0		#N/A
AC010967.2	ENSG00000228033.6	0	0	0	0	0		0	0	0		#N/A
AC010967.3	ENSG00000232604.1	0	0	0	0	0		0	0	0		#N/A
AC010969.1	ENSG00000188525.4	0	0	0	0	0		0	0	0		#N/A
AC010970.2	ENSG00000225840.2	0.002918	0.012161	0.004632	0	0		0	0	0		#N/A
AC010971.1	ENSG00000234686.1	0	0	0	0	0		0	0	0		#N/A
AC010974.3	ENSG00000230065.1	0	0	0	0	0		0	0	0		#N/A
AC010976.2	ENSG00000231731.7	0.823066	0.647414	0.659641	0	0		0	0	0		#N/A
AC010982.2	ENSG00000235242.1	0	0	0	0	0		0	0	0		#N/A
AC010983.1	ENSG00000235056.1	0	0	0	0	0		0	0	0		#N/A
AC010987.5	ENSG00000235495.1	0	0	0	0	0		0	0	0		#N/A
AC011193.1	ENSG00000225582.2	0	0	0	0	0		0	0	0		#N/A
AC011196.3	ENSG00000235518.2	0	0	0	0	0		0	0	0		#N/A
AC011225.1	ENSG00000225253.1	0	0	0	0	0		0	0	0		#N/A
AC011233.2	ENSG00000232089.1	0	0	0	0	0		0	0	0		#N/A
AC011239.1	ENSG00000224361.1	0	0	0	0	0		0	0	0		#N/A
AC011239.2	ENSG00000279526.1	0.012215	0.070658	0.103993	0	0		0	0	0		#N/A
AC011242.5	ENSG00000229695.1	0.008013	0	0.019199	0	0		0	0	0		#N/A
AC011243.1	ENSG00000223430.1	0	0	0.015268	0	0		0	0	0		#N/A
AC011247.3	ENSG00000235586.1	0.173642	0.20184	0.538624	0	0		0	0	0		#N/A
AC011284.3	ENSG00000236510.1	0	0	0.042983	0	0		0	0	0		#N/A
AC011286.1	ENSG00000232328.3	0	0	0	0	0		0	0	0		#N/A
AC011288.2	ENSG00000229618.3	0.017833	0.00066	0.002417	0	0		0	0	0		#N/A
AC011290.4	ENSG00000227172.2	0.044828	0	0	0	0		0	0	0		#N/A
AC011290.5	ENSG00000236015.1	0.541772	0.330714	0.349822	0	0		0	0	0		#N/A
AC011294.3	ENSG00000233539.5	0.055523	0	0.094032	0	0		0	0	0		#N/A
AC011298.2	ENSG00000219159.4	0	0.04022	0	0	0		0	0	0		#N/A
AC011330.13	ENSG00000275601.1	0.674844	0.499291	0.570591	0	0		0	0	0		#N/A
AC011330.5	ENSG00000249839.1	2.82607	1.42622	2.54256	0	0		0	0	0		#N/A
AC011380.8	ENSG00000283602.1	0.058855	0.129347	0.106993	0	0		0	0	0		#N/A
AC011380.9	ENSG00000283155.1	0.005839	0	0	0	0		0	0	0		#N/A
AC011406.2	ENSG00000248696.1	0.01254	0	0	0	0		0	0	0		#N/A
AC011431.1	ENSG00000223539.4	0	0	0	0	0		0	0	0		#N/A
AC011513.3	ENSG00000267881.2	0	0	0	0	0		0	0	0		#N/A
AC011513.4	ENSG00000268833.1	0	0	0	0	0		0	0	0		#N/A
AC011515.2	ENSG00000225370.1	0.006832	0.047565	0	0	0		0	0	0		#N/A
AC011516.1	ENSG00000269796.1	0	0	0	0	0		0	0	0		#N/A
AC011518.2	ENSG00000267133.2	0	0	0	0	0		0	0	0		#N/A
AC011523.2	ENSG00000267968.1	0	0	0	0	0		0	0	0		#N/A
AC011524.2	ENSG00000267027.1	0	0	0	0	0		0	0	0		#N/A
AC011524.3	ENSG00000267240.1	0	0	0	0	0		0	0	0		#N/A
AC011525.2	ENSG00000261400.1	0	0	0	0	0		0	0	0		#N/A
AC011525.4	ENSG00000267465.7	0	0	0	0	0		0	0	0		#N/A
AC011530.4	ENSG00000268434.5	0.108766	0.275402	0	0	0		0	0	0		#N/A
AC011558.5	ENSG00000279753.1	0	0	0	0	0		0	0	0		#N/A
AC011625.1	ENSG00000223436.1	0	0	0.116443	0	0		0	0	0		#N/A
AC011648.1	ENSG00000259252.1	0	0	0	0	0		0	0	0		#N/A
AC011718.3	ENSG00000276874.1	0	0	0	0	0		0	0	0		#N/A
AC011742.5	ENSG00000227133.1	0	0	0	0	0		0	0	0		#N/A
AC011747.6	ENSG00000231083.1	0	0	0	0	0		0	0	0		#N/A
AC011752.1	ENSG00000231204.7	0	0	0	0	0		0	0	0		#N/A
AC011753.5	ENSG00000230696.1	0	0	0	0	0		0	0	0		#N/A
AC011753.6	ENSG00000230603.1	0	0	0	0	0		0	0	0		#N/A
AC011754.1	ENSG00000224879.1	0	0	0	0	0		0	0	0		#N/A
AC011816.1	ENSG00000234073.1	0	0.038538	0.16165	0	0		0	0	0		#N/A
AC011897.2	ENSG00000228505.5	0	0	0	0	0		0	0	0		#N/A
AC011899.10	ENSG00000231980.1	0	0.005845	0.08022	0	0		0	0	0		#N/A
AC011901.2	ENSG00000224612.2	0	0	0	0	0		0	0	0		#N/A
AC011933.2	ENSG00000228007.1	15.9637	15.3445	21.6038	0	0		0	0	0		#N/A
AC011995.1	ENSG00000237720.2	0.034325	0	0.009607	0	0		0	0	0		#N/A
AC011995.3	ENSG00000228391.1	0	0	0	0	0		0	0	0		#N/A
AC011997.1	ENSG00000222017.1	0.023355	0.500263	0.400961	0	0		0	0	0		#N/A
AC011998.1	ENSG00000236664.1	0	0	0	0	0		0	0	0		#N/A
AC011998.4	ENSG00000227241.1	0	0	0.044179	0	0		0	0	0		#N/A
AC012065.4	ENSG00000227047.1	0	0	0	0	0		0	0	0		#N/A
AC012078.2	ENSG00000218410.1	0	0	0	0	0		0	0	0		#N/A
AC012123.1	ENSG00000228835.1	0	0	0.074083	0	0		0	0	0		#N/A
AC012306.2	ENSG00000204399.3	0	0	0	0	0		0	0	0		#N/A
AC012307.2	ENSG00000228873.1	0	0	0.07674	0	0		0	0	0		#N/A
AC012314.19	ENSG00000224579.1	0	0	0.004504	0	0		0	0	0		#N/A
AC012314.20	ENSG00000223660.1	0	0	0	0	0		0	0	0		#N/A
AC012314.8	ENSG00000237017.1	1.53467	1.59119	1.37875	0	0		0	0	0		#N/A
AC012322.1	ENSG00000261028.1	0	0	0	0	0		0	0	0		#N/A
AC012354.6	ENSG00000225156.2	0	0	0	0	0		0	0	0		#N/A
AC012358.7	ENSG00000203327.2	0.232493	0.111412	0.115771	0	0		0	0	0		#N/A
AC012358.8	ENSG00000240401.9	0.216173	0.163474	0.409598	0	0		0	0	0		#N/A
AC012360.4	ENSG00000235319.1	0.027536	0	0.032985	0	0		0	0	0		#N/A
AC012360.6	ENSG00000238273.3	0.069158	0.264284	0.17792	0	0		0	0	0		#N/A
AC012363.13	ENSG00000235840.1	0	0	0	0	0		0	0	0		#N/A
AC012363.4	ENSG00000224789.1	0	0	0	0	0		0	0	0		#N/A
AC012368.1	ENSG00000228079.2	0.037781	0.207038	0.16932	0	0		0	0	0		#N/A
AC012370.2	ENSG00000232693.2	0.025912	0.027593	0	0	0		0	0	0		#N/A
AC012370.3	ENSG00000234255.9	0.025941	0	0	0	0		0	0	0		#N/A
AC012442.5	ENSG00000243389.1	0.211291	0.229971	0.252816	0	0		0	0	0		#N/A
AC012442.6	ENSG00000228251.1	0.217691	0.145782	0.196263	0	0		0	0	0		#N/A
AC012445.1	ENSG00000229550.1	0	0	0	0	0		0	0	0		#N/A
AC012451.1	ENSG00000237532.1	0	0	0	0	0		0	0	0		#N/A
AC012456.3	ENSG00000203643.3	0	0	0	0	0		0	0	0		#N/A
AC012456.4	ENSG00000230790.2	0.071291	0	0.032795	0	0		0	0	0		#N/A
AC012462.1	ENSG00000230695.1	0	0	0	0	0		0	0	0		#N/A
AC012462.2	ENSG00000225166.2	0	0	0	0	0		0	0	0		#N/A
AC012462.3	ENSG00000228618.1	0	0	0	0	0		0	0	0		#N/A
AC012485.2	ENSG00000232306.2	0.017063	0	0	0	0		0	0	0		#N/A
AC012488.3	ENSG00000286165.1	0	0.259726	0	0	0		0	0	0		#N/A
AC012494.1	ENSG00000229494.2	0	0	0.010506	0	0		0	0	0		#N/A
AC012501.2	ENSG00000227400.2	0	0	0	0	0		0	0	0		#N/A
AC012506.1	ENSG00000223530.1	0	0	0	0	0		0	0	0		#N/A
AC012506.2	ENSG00000233714.1	0	0	0	0	0		0	0	0		#N/A
AC012506.3	ENSG00000223634.1	0	0	0	0	0		0	0	0		#N/A
AC012506.4	ENSG00000235497.5	0	0	0	0	0		0	0	0		#N/A
AC012507.4	ENSG00000230385.1	0	0	0	0	0		0	0	0		#N/A
AC012513.4	ENSG00000236478.2	0	0.052374	0.02933	0	0		0	0	0		#N/A
AC012513.6	ENSG00000231092.1	0	0	0	0	0		0	0	0		#N/A
AC012531.25	ENSG00000260597.1	0.242928	0.015703	0.112063	0	0		0	0	0		#N/A
AC012593.1	ENSG00000226994.9	0	0	0	0	0		0	0	0		#N/A
AC012593.2	ENSG00000288535.1	0	0	0	0	0		0	0	0		#N/A
AC012613.2	ENSG00000253406.1	0	0	0	0	0		0	0	0		#N/A
AC012668.1	ENSG00000234938.2	0	0	0	0	0		0	0	0		#N/A
AC012668.2	ENSG00000237525.7	0	0	0	0	0		0	0	0		#N/A
AC012668.3	ENSG00000227981.2	0	0	0	0	0		0	0	0		#N/A
AC013248.2	ENSG00000226130.1	0	0	0	0	0		0	0	0		#N/A
AC013262.1	ENSG00000233444.1	0	0	0	0	0		0	0	0		#N/A
AC013268.3	ENSG00000235721.1	0	0.013492	0.016496	0	0		0	0	0		#N/A
AC013268.4	ENSG00000229730.2	0	0	0	0	0		0	0	0		#N/A
AC013269.3	ENSG00000225819.1	0.006165	0	0	0	0		0	0	0		#N/A
AC013269.4	ENSG00000225341.1	0	0	0	0	0		0	0	0		#N/A
AC013271.3	ENSG00000186148.13	0.001561	0.136724	0.020959	0	0		0	0	0		#N/A
AC013271.5	ENSG00000283684.1	0.010513	0.06483	0.084054	0	0		0	0	0		#N/A
AC013271.7	ENSG00000284337.1	0	0.834682	0.104717	0	0		0	0	0		#N/A
AC013401.1	ENSG00000229395.1	0	0	0	0	0		0	0	0		#N/A
AC013401.2	ENSG00000232227.5	0	0	0	0	0		0	0	0		#N/A
AC013402.3	ENSG00000236109.2	0	0	0	0	0		0	0	0		#N/A
AC013402.4	ENSG00000231626.1	0	0	0	0	0		0	0	0		#N/A
AC013402.5	ENSG00000230690.2	0	0	0	0	0		0	0	0		#N/A
AC013403.13	ENSG00000236099.1	0	0	0	0	0		0	0	0		#N/A
AC013410.1	ENSG00000237016.1	0	0	0	0	0		0	0	0		#N/A
AC013410.2	ENSG00000237617.1	0.063248	0	0.175312	0	0		0	0	0		#N/A
AC013429.4	ENSG00000234658.1	0	0	0	0	0		0	0	0		#N/A
AC013436.5	ENSG00000228596.1	0	0	0	0	0		0	0	0		#N/A
AC013448.1	ENSG00000231189.1	0	0	0	0	0		0	0	0		#N/A
AC013448.2	ENSG00000235610.1	0	0	0	0	0		0	0	0		#N/A
AC013460.1	ENSG00000229727.7	0.025898	0.026757	0.096743	0	0		0	0	0		#N/A
AC013463.2	ENSG00000236283.5	0.013997	0.130959	0.027524	0	0		0	0	0		#N/A
AC013470.8	ENSG00000224667.1	0	0	0	0	0		0	0	0		#N/A
AC013472.4	ENSG00000230286.1	0	0	0	0	0		0	0	0		#N/A
AC013474.4	ENSG00000235128.1	0.053313	0	0.061493	0	0		0	0	0		#N/A
AC013480.2	ENSG00000226398.1	0.122832	0	0	0	0		0	0	0		#N/A
AC013727.1	ENSG00000232597.6	0	0	0	0	0		0	0	0		#N/A
AC013727.2	ENSG00000236141.2	0	0	0	0	0		0	0	0		#N/A
AC013733.3	ENSG00000234595.1	0	0	0.026433	0	0		0	0	0		#N/A
AC013733.4	ENSG00000225570.1	0	0	0	0	0		0	0	0		#N/A
AC015688.3	ENSG00000266728.5	0	1.50495	0.85738	0	0		0	0	0		#N/A
AC015818.6	ENSG00000266042.1	0.027668	0	0	0	0		0	0	0		#N/A
AC015849.12	ENSG00000270829.1	0	0	0	0	0		0	0	0		#N/A
AC015849.13	ENSG00000270894.1	0.051136	0.003526	0	0	0		0	0	0		#N/A
AC015849.14	ENSG00000271268.1	0.081429	0.048097	0.058642	0	0		0	0	0		#N/A
AC015849.16	ENSG00000270977.2	0.245349	0.214641	0.187269	0	0		0	0	0		#N/A
AC015849.19	ENSG00000270871.1	0.934602	0.67427	0.513089	0	0		0	0	0		#N/A
AC015849.2	ENSG00000270240.2	0.061183	0	0.089842	0	0		0	0	0		#N/A
AC015922.7	ENSG00000233090.1	0	0	0	0	0		0	0	0		#N/A
AC015923.1	ENSG00000226797.2	0.069843	0.110806	0	0	0		0	0	0		#N/A
AC015933.2	ENSG00000227279.1	0	0	0	0	0		0	0	0		#N/A
AC015969.3	ENSG00000203395.2	0	0.02229	0.048829	0	0		0	0	0		#N/A
AC015971.2	ENSG00000228363.2	0.229364	0.189098	0.119216	0	0		0	0	0		#N/A
AC015977.6	ENSG00000225378.1	0	0	0	0	0		0	0	0		#N/A
AC015987.1	ENSG00000224746.2	0	0	0.076119	0	0		0	0	0		#N/A
AC016292.1	ENSG00000235361.1	0	0.013446	0.041634	0	0		0	0	0		#N/A
AC016292.3	ENSG00000108958.4	5.71085	6.70533	5.86667	0	0		0	0	0		#N/A
AC016629.3	ENSG00000269600.2	0.083993	0.053243	0.056315	0	0		0	0	0		#N/A
AC016629.7	ENSG00000269032.1	0.048737	0.057983	0.018909	0	0		0	0	0		#N/A
AC016644.1	ENSG00000235635.1	0.050448	0.018809	0.01193	0	0		0	0	0		#N/A
AC016683.5	ENSG00000234174.1	0	0.037642	0.30971	0	0		0	0	0		#N/A
AC016694.2	ENSG00000224917.1	0	0	0	0	0		0	0	0		#N/A
AC016700.2	ENSG00000233060.1	0.020506	0.049005	0	0	0		0	0	0		#N/A
AC016710.1	ENSG00000229131.1	0	0	0	0	0		0	0	0		#N/A
AC016712.1	ENSG00000203531.3	0	0	0	0	0		0	0	0		#N/A
AC016716.2	ENSG00000224731.1	0	0	0	0	0		0	0	0		#N/A
AC016717.1	ENSG00000228206.2	0.025957	0	0.098997	0	0		0	0	0		#N/A
AC016722.3	ENSG00000226548.1	0	0	0.068196	0	0		0	0	0		#N/A
AC016722.4	ENSG00000228925.1	0.329435	0.17557	0.20337	0	0		0	0	0		#N/A
AC016730.1	ENSG00000227718.1	0	0	0	0	0		0	0	0		#N/A
AC016735.1	ENSG00000224739.2	0	0	0	0	0		0	0	0		#N/A
AC016738.4	ENSG00000223947.1	0.047271	0.128928	0.099587	0	0		0	0	0		#N/A
AC016739.2	ENSG00000218175.2	17.5291	6.50985	6.34948	0	0		0	0	0		#N/A
AC016745.3	ENSG00000234997.2	1.34612	0.46637	0.095732	0	0		0	0	0		#N/A
AC016747.3	ENSG00000212978.6	3.66293	3.92718	2.67106	0	0		0	0	0		#N/A
AC016751.2	ENSG00000229779.1	0	0	0	0	0		0	0	0		#N/A
AC016751.3	ENSG00000235047.1	0	0	0	0	0		0	0	0		#N/A
AC016768.1	ENSG00000232451.2	0	0	0.076036	0	0		0	0	0		#N/A
AC016772.4	ENSG00000226072.1	0	0	0	0	0		0	0	0		#N/A
AC016831.5	ENSG00000229858.2	0	0	0	0	0		0	0	0		#N/A
AC016831.6	ENSG00000232716.2	0	0	0	0	0		0	0	0		#N/A
AC016894.1	ENSG00000234624.2	0	0	0	0	0		0	0	0		#N/A
AC016903.1	ENSG00000236634.1	0	0	0	0	0		0	0	0		#N/A
AC016903.2	ENSG00000237843.2	0	0	0	0	0		0	0	0		#N/A
AC016907.2	ENSG00000225943.1	0	0	0	0	0		0	0	0		#N/A
AC016907.3	ENSG00000233862.7	0.02992	0	0.090465	0	0		0	0	0		#N/A
AC016907.4	ENSG00000288553.1	0	0	0	0	0		0	0	0		#N/A
AC016909.2	ENSG00000228721.1	0.005031	0	0	0	0		0	0	0		#N/A
AC016910.1	ENSG00000232377.1	0.036631	0.016804	0	0	0		0	0	0		#N/A
AC016994.2	ENSG00000227294.1	0	0	0	0	0		0	0	0		#N/A
AC016999.2	ENSG00000229915.1	0	0	0.206293	0	0		0	0	0		#N/A
AC017002.4	ENSG00000225744.1	0	0	0	0	0		0	0	0		#N/A
AC017006.2	ENSG00000232696.1	0	0	0	0	0		0	0	0		#N/A
AC017006.3	ENSG00000231336.1	0	0.043934	0.115741	0	0		0	0	0		#N/A
AC017019.1	ENSG00000232617.1	0	0	0	0	0		0	0	0		#N/A
AC017048.1	ENSG00000229434.1	0	0	0	0	0		0	0	0		#N/A
AC017048.2	ENSG00000236231.1	0	0	0	0	0		0	0	0		#N/A
AC017053.1	ENSG00000234275.4	0	0	0	0	0		0	0	0		#N/A
AC017074.1	ENSG00000233479.1	0	0	0	0	0		0	0	0		#N/A
AC017074.2	ENSG00000227359.1	0.218537	0.229387	0.276611	0	0		0	0	0		#N/A
AC017101.10	ENSG00000227227.1	1.10021	0.33515	0	0	0		0	0	0		#N/A
AC017104.2	ENSG00000233538.1	0	0	0	0	0		0	0	0		#N/A
AC017104.6	ENSG00000224376.1	0.117884	0.720648	1.82023	0	0		0	0	0		#N/A
AC017116.11	ENSG00000239775.1	0	0	0	0	0		0	0	0		#N/A
AC018359.3	ENSG00000227498.2	0	0	0	0	0		0	0	0		#N/A
AC018442.1	ENSG00000235683.1	0.01801	0	0	0	0		0	0	0		#N/A
AC018462.2	ENSG00000229839.6	0.053629	0.073765	0	0	0		0	0	0		#N/A
AC018495.3	ENSG00000230599.2	0	0	0	0	0		0	0	0		#N/A
AC018634.9	ENSG00000225314.1	0	0.060607	0.0377	0	0		0	0	0		#N/A
AC018641.7	ENSG00000226468.2	0.046631	0	0.011312	0	0		0	0	0		#N/A
AC018643.4	ENSG00000225144.2	0	0	0	0	0		0	0	0		#N/A
AC018647.3	ENSG00000227544.10	0.021133	0.075037	0.168341	0	0		0	0	0		#N/A
AC018682.8	ENSG00000284608.1	0	0	0	0	0		0	0	0		#N/A
AC018685.1	ENSG00000234929.2	0.036967	0	0.004856	0	0		0	0	0		#N/A
AC018685.2	ENSG00000227364.1	0	0	0	0	0		0	0	0		#N/A
AC018693.6	ENSG00000225284.1	0	0	0	0	0		0	0	0		#N/A
AC018696.1	ENSG00000265897.2	0.042783	0	0	0	0		0	0	0		#N/A
AC018696.4	ENSG00000230964.1	0.031093	0.025572	0.042071	0	0		0	0	0		#N/A
AC018712.2	ENSG00000230104.1	0	0	0.032199	0	0		0	0	0		#N/A
AC018717.1	ENSG00000231557.1	0	0	0	0	0		0	0	0		#N/A
AC018717.2	ENSG00000230407.1	0	0	0	0	0		0	0	0		#N/A
AC018730.4	ENSG00000288565.1	0	0	0	0	0		0	0	0		#N/A
AC018731.3	ENSG00000236885.2	0	0	0	0	0		0	0	0		#N/A
AC018755.16	ENSG00000269388.1	0.170427	0.158132	1.35687	0	0		0	0	0		#N/A
AC018755.17	ENSG00000267808.1	0.054955	0.035604	0.101661	0	0		0	0	0		#N/A
AC018766.6	ENSG00000268047.1	0.150191	0.365021	0.455621	0	0		0	0	0		#N/A
AC018804.6	ENSG00000227632.2	2.2993	1.96664	2.37429	0	0		0	0	0		#N/A
AC018816.3	ENSG00000235978.6	0.364955	0.598157	0.74629	0	0		0	0	0		#N/A
AC018832.1	ENSG00000228351.3	0	0	0	0	0		0	0	0		#N/A
AC018865.11	ENSG00000228471.1	0	0	0	0	0		0	0	0		#N/A
AC018865.5	ENSG00000217289.3	0.058201	0.035295	0.01217	0	0		0	0	0		#N/A
AC018866.1	ENSG00000229774.1	0	0	0	0	0		0	0	0		#N/A
AC018878.3	ENSG00000233339.1	0	0	0	0	0		0	0	0		#N/A
AC018880.1	ENSG00000221849.2	0	0	0	0	0		0	0	0		#N/A
AC018890.6	ENSG00000236449.2	0.017276	0	0.13444	0	0		0	0	0		#N/A
AC018892.3	ENSG00000236847.1	0	0	0	0	0		0	0	0		#N/A
AC018892.8	ENSG00000230343.1	0	0	0	0	0		0	0	0		#N/A
AC019048.1	ENSG00000223884.7	0.048733	0.04055	0.040189	0	0		0	0	0		#N/A
AC019055.1	ENSG00000235911.1	0	0	0	0	0		0	0	0		#N/A
AC019064.1	ENSG00000237320.2	0	0	0	0	0		0	0	0		#N/A
AC019084.7	ENSG00000228030.2	0.002376	0	0	0	0		0	0	0		#N/A
AC019118.3	ENSG00000236760.1	0.148005	0	0	0	0		0	0	0		#N/A
AC019118.4	ENSG00000226649.1	0	0	0.047786	0	0		0	0	0		#N/A
AC019129.1	ENSG00000219391.1	0.067907	0.111592	0.04259	0	0		0	0	0		#N/A
AC019181.3	ENSG00000224331.2	0.126919	0.125573	0.175704	0	0		0	0	0		#N/A
AC019185.3	ENSG00000232409.1	0	0	0	0	0		0	0	0		#N/A
AC019185.4	ENSG00000231896.1	0.020165	0	0	0	0		0	0	0		#N/A
AC019186.1	ENSG00000234584.1	0	0.155595	0.109936	0	0		0	0	0		#N/A
AC019330.1	ENSG00000225421.2	0	0	0	0	0		0	0	0		#N/A
AC019349.5	ENSG00000229732.1	0	0	0	0	0		0	0	0		#N/A
AC020550.7	ENSG00000231699.1	0	0	0	0	0		0	0	0		#N/A
AC020595.1	ENSG00000226681.1	0	0	0	0	0		0	0	0		#N/A
AC020743.2	ENSG00000228005.1	0.029157	0	0.028986	0	0		0	0	0		#N/A
AC020743.3	ENSG00000231681.2	0	0	0	0	0		0	0	0		#N/A
AC020743.4	ENSG00000235620.1	0	0	0	0	0		0	0	0		#N/A
AC020915.2	ENSG00000268866.1	0.019733	0	0	0	0		0	0	0		#N/A
AC020930.1	ENSG00000287783.1	0	0	0	0	0		0	0	0		#N/A
AC020951.1	ENSG00000278897.1	0.057981	0.018532	0.208746	0	0		0	0	0		#N/A
AC020956.3	ENSG00000278239.1	0	0.001719	0.001636	0	0		0	0	0		#N/A
AC020983.5	ENSG00000243099.1	0.028112	0	0.004053	0	0		0	0	0		#N/A
AC021188.4	ENSG00000230747.1	0.312223	0.21835	0.449187	0	0		0	0	0		#N/A
AC021218.2	ENSG00000204876.5	0.037927	0	0.005204	0	0		0	0	0		#N/A
AC021876.4	ENSG00000232627.1	0	0.058613	0.060998	0	0		0	0	0		#N/A
AC022007.5	ENSG00000206567.10	0.478385	0.489668	1.5649	0	0		0	0	0		#N/A
AC022153.1	ENSG00000267623.3	0.014484	0	0	0	0		0	0	0		#N/A
AC022154.7	ENSG00000268093.1	2.73225	2.10839	1.10787	0	0		0	0	0		#N/A
AC022182.1	ENSG00000254777.5	0	0	0.320756	0	0		0	0	0		#N/A
AC022182.3	ENSG00000254802.1	0.235795	0.173676	1.62905	0	0		0	0	0		#N/A
AC022201.4	ENSG00000229229.1	0	0	0.03853	0	0		0	0	0		#N/A
AC022201.5	ENSG00000233849.1	0	0.003736	0.003361	0	0		0	0	0		#N/A
AC022431.3	ENSG00000234553.1	0	0	0	0	0		0	0	0		#N/A
AC022486.1	ENSG00000251510.1	0.067042	0	0	0	0		0	0	0		#N/A
AC022816.2	ENSG00000230647.2	0	0	0	0	0		0	0	0		#N/A
AC022819.3	ENSG00000259921.1	0.013884	0.012701	0.014215	0	0		0	0	0		#N/A
AC023115.4	ENSG00000236605.1	0	0	0	0	0		0	0	0		#N/A
AC023128.1	ENSG00000234940.1	0	0	0	0	0		0	0	0		#N/A
AC023137.2	ENSG00000228950.1	0	0	0	0	0		0	0	0		#N/A
AC023271.1	ENSG00000228513.1	0	0.019305	0	0	0		0	0	0		#N/A
AC023274.4	ENSG00000235981.2	0	0	0	0	0		0	0	0		#N/A
AC023274.6	ENSG00000230977.1	0.000468	0	0	0	0		0	0	0		#N/A
AC023347.1	ENSG00000235774.2	0	0	0	0	0		0	0	0		#N/A
AC023449.2	ENSG00000223628.2	0	0	0	0	0		0	0	0		#N/A
AC023469.1	ENSG00000222031.1	0	0	0	0	0		0	0	0		#N/A
AC023469.2	ENSG00000228064.1	0	0	0	0	0		0	0	0		#N/A
AC023481.1	ENSG00000231401.2	0	0	0	0	0		0	0	0		#N/A
AC023590.1	ENSG00000225885.7	0.213884	0.248348	5.22379	0	0		0	0	0		#N/A
AC023669.1	ENSG00000229459.1	0	0	0	0	0		0	0	0		#N/A
AC024028.1	ENSG00000228334.2	0.089693	0	0	0	0		0	0	0		#N/A
AC024067.1	ENSG00000225876.1	0	0	0	0	0		0	0	0		#N/A
AC024082.3	ENSG00000231923.1	0	0	0	0	0		0	0	0		#N/A
AC024082.4	ENSG00000231931.1	0	0.008841	0	0	0		0	0	0		#N/A
AC024084.1	ENSG00000230649.3	0.047315	0.018196	0.098769	0	0		0	0	0		#N/A
AC024132.1	ENSG00000205830.1	0	0	0	0	0		0	0	0		#N/A
AC024162.2	ENSG00000223719.1	0	0	0	0	0		0	0	0		#N/A
AC024560.2	ENSG00000236833.1	0	0.078675	0.182004	0	0		0	0	0		#N/A
AC024560.3	ENSG00000214135.8	10.318	6.09124	7.14456	0	0		0	0	0		#N/A
AC024592.12	ENSG00000267740.5	1.66846	3.4554	0.808865	0	0		0	0	0		#N/A
AC024592.9	ENSG00000267709.1	0.013886	0.199107	0.064637	0	0		0	0	0		#N/A
AC024619.2	ENSG00000238007.1	0	0	0	0	0		0	0	0		#N/A
AC024704.2	ENSG00000244063.1	0.22878	0.429768	0.328735	0	0		0	0	0		#N/A
AC024937.2	ENSG00000228413.1	0.177767	0.373132	0	0	0		0	0	0		#N/A
AC024937.4	ENSG00000231464.1	0.190859	0.4632	0.315936	0	0		0	0	0		#N/A
AC024937.6	ENSG00000231443.2	0.251177	0.490965	0.511409	0	0		0	0	0		#N/A
AC025165.8	ENSG00000224713.4	0.178169	0.212286	0.560883	0	0		0	0	0		#N/A
AC025171.1	ENSG00000215068.8	1.31111	1.26136	3.44165	0	0		0	0	0		#N/A
AC025263.3	ENSG00000258052.1	0	0	0	0	0		0	0	0		#N/A
AC025442.3	ENSG00000253744.1	0	0	0.094387	0	0		0	0	0		#N/A
AC025442.4	ENSG00000285999.1	0.071851	0.072313	0.290507	0	0		0	0	0		#N/A
AC025750.7	ENSG00000215263.2	0	0	0	0	0		0	0	0		#N/A
AC025811.3	ENSG00000270947.1	0	0	0	0	0		0	0	0		#N/A
AC025918.2	ENSG00000225798.1	0.207908	0.226249	0.048898	0	0		0	0	0		#N/A
AC026150.6	ENSG00000260784.1	0.015475	0.044637	0.198656	0	0		0	0	0		#N/A
AC026150.8	ENSG00000260693.1	0.115367	0.240772	0.41176	0	0		0	0	0		#N/A
AC026167.1	ENSG00000226022.1	0	0	0	0	0		0	0	0		#N/A
AC026185.1	ENSG00000235240.1	0	0	0	0	0		0	0	0		#N/A
AC026188.1	ENSG00000223727.6	0	0	0	0	0		0	0	0		#N/A
AC026202.3	ENSG00000233912.1	0.296033	0.274041	0.676248	0	0		0	0	0		#N/A
AC026202.5	ENSG00000230944.1	0	0	0	0	0		0	0	0		#N/A
AC026271.5	ENSG00000174977.8	8.85239	9.3691	7.42053	0	0		0	0	0		#N/A
AC026471.6	ENSG00000260740.2	0.042818	0.155036	0.275429	0	0		0	0	0		#N/A
AC026954.6	ENSG00000224647.2	0.058338	0	0	0	0		0	0	0		#N/A
AC027119.1	ENSG00000229642.1	0.074514	0	0	0	0		0	0	0		#N/A
AC027124.2	ENSG00000223398.1	0	0.045155	0	0	0		0	0	0		#N/A
AC027124.3	ENSG00000238138.1	0	0	0	0	0		0	0	0		#N/A
AC027601.1	ENSG00000260005.6	1.18081	1.19939	1.76727	0	0		0	0	0		#N/A
AC027612.3	ENSG00000230572.5	0	0	0	0	0		0	0	0		#N/A
AC027612.4	ENSG00000223703.1	0.210282	0.236968	0	0	0		0	0	0		#N/A
AC034187.2	ENSG00000224884.1	0	0	0	0	0		0	0	0		#N/A
AC034198.7	ENSG00000250939.2	0	0.044532	0.031831	0	0		0	0	0		#N/A
AC034228.2	ENSG00000231585.1	0	0	0	0	0		0	0	0		#N/A
AC034228.4	ENSG00000234758.1	0	0	0	0	0		0	0	0		#N/A
AC034243.1	ENSG00000253404.1	0.295299	0.035847	0.109645	0	0		0	0	0		#N/A
AC037445.1	ENSG00000233635.2	0	0	0	0	0		0	0	0		#N/A
AC037459.4	ENSG00000248235.6	0.120172	0.040243	0.023213	0	0		0	0	0		#N/A
AC046143.3	ENSG00000229334.1	0.283365	1.11164	0.487789	0	0		0	0	0		#N/A
AC051649.12	ENSG00000249086.1	0.090545	0.119678	0	0	0		0	0	0		#N/A
AC053503.12	ENSG00000280323.1	0	0	0	0	0		0	0	0		#N/A
AC053503.2	ENSG00000232789.1	0	0	0	0	0		0	0	0		#N/A
AC053503.4	ENSG00000229525.1	0	0.070974	0.034433	0	0		0	0	0		#N/A
AC053503.6	ENSG00000234638.1	0	0	0	0	0		0	0	0		#N/A
AC055764.1	ENSG00000234136.1	0	0	0.07144	0	0		0	0	0		#N/A
AC055876.1	ENSG00000256951.1	0.722829	1.27512	1.02862	0	0		0	0	0		#N/A
AC058791.1	ENSG00000226380.9	0.155631	0.130762	0.159138	0	0		0	0	0		#N/A
AC060834.2	ENSG00000197320.5	0.132753	0.169076	0.065646	0	0		0	0	0		#N/A
AC060834.3	ENSG00000234710.2	0	0	0	0	0		0	0	0		#N/A
AC061961.2	ENSG00000287900.1	0	0	0	0	0		0	0	0		#N/A
AC061992.2	ENSG00000267737.1	0.142126	0.51979	0.235631	0	0		0	0	0		#N/A
AC062016.1	ENSG00000224869.1	0	0	0	0	0		0	0	0		#N/A
AC062016.3	ENSG00000235871.1	0	0	0	0	0		0	0	0		#N/A
AC062020.2	ENSG00000237856.1	0	0	0	0	0		0	0	0		#N/A
AC062021.1	ENSG00000226939.1	0	0	0	0	0		0	0	0		#N/A
AC062022.1	ENSG00000226946.1	0	0	0	0	0		0	0	0		#N/A
AC062028.1	ENSG00000145063.15	0.043586	0	0.058034	0	0		0	0	0		#N/A
AC062031.1	ENSG00000233842.2	0	0	0	0	0		0	0	0		#N/A
AC062032.1	ENSG00000227902.2	0	0	0	0	0		0	0	0		#N/A
AC063976.1	ENSG00000227616.1	0	0	0	0	0		0	0	0		#N/A
AC063976.2	ENSG00000235775.1	0	0	0	0	0		0	0	0		#N/A
AC063976.3	ENSG00000224015.1	0	0	0	0	0		0	0	0		#N/A
AC063976.7	ENSG00000224431.1	0.161503	0.022042	0.038981	0	0		0	0	0		#N/A
AC063980.3	ENSG00000279240.1	0	0	0	0	0		0	0	0		#N/A
AC064834.1	ENSG00000224099.2	0.018167	0	0	0	0		0	0	0		#N/A
AC064852.4	ENSG00000241409.1	0.013758	0.013677	0.027151	0	0		0	0	0		#N/A
AC064853.2	ENSG00000236116.1	0	0	0	0	0		0	0	0		#N/A
AC064865.1	ENSG00000235435.1	0	0	0	0	0		0	0	0		#N/A
AC064871.3	ENSG00000224643.5	0	0	0	0	0		0	0	0		#N/A
AC064874.1	ENSG00000222007.6	0	0	0	0	0		0	0	0		#N/A
AC064875.2	ENSG00000225649.6	0.018309	0.093856	0.014622	0	0		0	0	0		#N/A
AC067945.2	ENSG00000230686.1	0	0	0	0	0		0	0	0		#N/A
AC067945.4	ENSG00000231858.5	0.224309	0.135772	0.557044	0	0		0	0	0		#N/A
AC067956.1	ENSG00000236451.3	0.311147	0.019043	0.016329	0	0		0	0	0		#N/A
AC067959.1	ENSG00000233005.2	0	0	0	0	0		0	0	0		#N/A
AC067960.1	ENSG00000234455.1	0	0	0	0	0		0	0	0		#N/A
AC067969.1	ENSG00000269445.1	0	0	0	0	0		0	0	0		#N/A
AC067969.2	ENSG00000268055.1	0	0	0	0	0		0	0	0		#N/A
AC068044.1	ENSG00000223691.1	0	0	0	0	0		0	0	0		#N/A
AC068057.1	ENSG00000228528.2	0.037824	0	0	0	0		0	0	0		#N/A
AC068134.6	ENSG00000237087.1	0	0.03781	0	0	0		0	0	0		#N/A
AC068134.8	ENSG00000224516.5	0	0	0	0	0		0	0	0		#N/A
AC068135.1	ENSG00000224670.1	0	0	0	0	0		0	0	0		#N/A
AC068138.1	ENSG00000235070.3	0.529846	0	0	0	0		0	0	0		#N/A
AC068196.1	ENSG00000238171.1	0	0	0	0	0		0	0	0		#N/A
AC068279.3	ENSG00000224881.1	0.002038	0	0.023868	0	0		0	0	0		#N/A
AC068286.1	ENSG00000235127.1	0	0	0	0	0		0	0	0		#N/A
AC068483.1	ENSG00000238277.1	0	0	0	0	0		0	0	0		#N/A
AC068489.1	ENSG00000234446.3	0	0	0	0	0		0	0	0		#N/A
AC068491.2	ENSG00000229118.1	0.03543	0.004178	0.017205	0	0		0	0	0		#N/A
AC068492.1	ENSG00000237262.1	0.103281	0	0	0	0		0	0	0		#N/A
AC068499.10	ENSG00000268650.3	0	0.150919	0.162368	0	0		0	0	0		#N/A
AC068522.4	ENSG00000242970.2	0.171174	0.202786	0.604351	0	0		0	0	0		#N/A
AC068533.7	ENSG00000249319.2	0.093836	0.116585	0.277752	0	0		0	0	0		#N/A
AC068535.2	ENSG00000227157.2	0	0	0	0	0		0	0	0		#N/A
AC068580.5	ENSG00000229512.1	0	0	0	0	0		0	0	0		#N/A
AC068580.6	ENSG00000235027.1	0.096771	0.218121	0.182893	0	0		0	0	0		#N/A
AC068580.7	ENSG00000230834.1	0	0	0	0	0		0	0	0		#N/A
AC068657.2	ENSG00000223908.5	0.050946	0.057419	0.05449	0	0		0	0	0		#N/A
AC068831.11	ENSG00000258542.1	0.100457	0.017919	0	0	0		0	0	0		#N/A
AC068831.12	ENSG00000258665.1	0	0	0	0	0		0	0	0		#N/A
AC068831.15	ENSG00000259661.1	0	0	0	0	0		0	0	0		#N/A
AC068831.16	ENSG00000278514.1	0.332994	0.410198	0.051108	0	0		0	0	0		#N/A
AC068831.17	ENSG00000275929.1	0	0	0	0	0		0	0	0		#N/A
AC068831.18	ENSG00000284946.1	6.98445	7.45392	8.0522	0	0		0	0	0		#N/A
AC069155.1	ENSG00000233581.1	0	0	0	0	0		0	0	0		#N/A
AC069157.1	ENSG00000223897.1	0	0	0	0	0		0	0	0		#N/A
AC069213.4	ENSG00000227433.1	0	0	0	0	0		0	0	0		#N/A
AC069257.6	ENSG00000237418.1	0.97165	0.993046	0.433882	0	0		0	0	0		#N/A
AC069257.8	ENSG00000228028.2	0.068387	0.066566	0.004143	0	0		0	0	0		#N/A
AC069277.2	ENSG00000189229.11	0.032305	0.021645	0.060191	0	0		0	0	0		#N/A
AC069282.6	ENSG00000225507.1	3.06699	3.42552	2.82992	0	0		0	0	0		#N/A
AC069368.3	ENSG00000249240.2	0.338388	0.219456	0	0	0		0	0	0		#N/A
AC069513.4	ENSG00000229178.1	0.015271	0.015909	0.017867	0	0		0	0	0		#N/A
AC072052.7	ENSG00000231359.3	0.185952	0.337425	0.287344	0	0		0	0	0		#N/A
AC072061.2	ENSG00000237251.2	0	0	0.026315	0	0		0	0	0		#N/A
AC072062.3	ENSG00000227769.7	0.012027	0.0032	0	0	0		0	0	0		#N/A
AC073043.1	ENSG00000232732.11	0.076038	0.082701	0.231065	0	0		0	0	0		#N/A
AC073046.25	ENSG00000235499.1	0.00147	0	0.002379	0	0		0	0	0		#N/A
AC073063.10	ENSG00000228335.1	1.02701	1.41964	1.21849	0	0		0	0	0		#N/A
AC073065.3	ENSG00000229172.1	0.003238	0	0.012295	0	0		0	0	0		#N/A
AC073071.1	ENSG00000234273.1	0	0	0	0	0		0	0	0		#N/A
AC073072.7	ENSG00000234513.1	0.10125	0.020995	0.114378	0	0		0	0	0		#N/A
AC073094.4	ENSG00000233082.1	0	0	0	0	0		0	0	0		#N/A
AC073115.6	ENSG00000237471.2	0	0.015833	0.046679	0	0		0	0	0		#N/A
AC073115.7	ENSG00000229628.1	0	0	0.121527	0	0		0	0	0		#N/A
AC073130.1	ENSG00000237870.6	0	0	0	0	0		0	0	0		#N/A
AC073130.3	ENSG00000243243.5	0.109839	0.082071	0.088585	0	0		0	0	0		#N/A
AC073143.1	ENSG00000228585.1	0	0	0	0	0		0	0	0		#N/A
AC073150.6	ENSG00000235574.1	0	0	0	0	0		0	0	0		#N/A
AC073218.3	ENSG00000232153.3	0	0	0	0	0		0	0	0		#N/A
AC073254.1	ENSG00000237126.8	1.67209	1.06655	0.881363	0	0		0	0	0		#N/A
AC073257.1	ENSG00000232140.2	0.056944	0.033802	0.068482	0	0		0	0	0		#N/A
AC073257.2	ENSG00000237614.3	0.012755	0	0.125293	0	0		0	0	0		#N/A
AC073264.10	ENSG00000229977.2	0.021526	0	0	0	0		0	0	0		#N/A
AC073264.6	ENSG00000230556.1	0	0	0	0	0		0	0	0		#N/A
AC073283.7	ENSG00000225187.1	0.081357	0.023859	0.117235	0	0		0	0	0		#N/A
AC073310.4	ENSG00000214035.3	0.012307	0	0.00495	0	0		0	0	0		#N/A
AC073316.2	ENSG00000231892.1	0	0	0.076589	0	0		0	0	0		#N/A
AC073321.4	ENSG00000225794.3	0.040822	0	0	0	0		0	0	0		#N/A
AC073325.1	ENSG00000225537.1	0	0	0	0	0		0	0	0		#N/A
AC073325.2	ENSG00000226999.1	0	0	0	0	0		0	0	0		#N/A
AC073326.3	ENSG00000228540.1	0	0.128821	0	0	0		0	0	0		#N/A
AC073333.8	ENSG00000235837.1	0.566711	0.850402	0.735588	0	0		0	0	0		#N/A
AC073343.13	ENSG00000228010.6	0.387922	0.638401	0.239338	0	0		0	0	0		#N/A
AC073387.2	ENSG00000230192.1	0	0	0	0	0		0	0	0		#N/A
AC073409.1	ENSG00000226708.1	0	0	0	0	0		0	0	0		#N/A
AC073464.6	ENSG00000234837.1	0	0	0	0	0		0	0	0		#N/A
AC073464.7	ENSG00000232502.1	0	0	0	0	0		0	0	0		#N/A
AC073621.2	ENSG00000227158.1	0	0.020549	0.043422	0	0		0	0	0		#N/A
AC073626.2	ENSG00000224595.1	0	0	0	0	0		0	0	0		#N/A
AC073635.5	ENSG00000250990.1	2.10859	0.887085	0.716119	0	0		0	0	0		#N/A
AC073636.1	ENSG00000227098.2	0	0.0437	0.018629	0	0		0	0	0		#N/A
AC073641.2	ENSG00000228802.1	0.022084	0	0	0	0		0	0	0		#N/A
AC073834.3	ENSG00000237655.1	0	0	0	0	0		0	0	0		#N/A
AC073842.19	ENSG00000235077.1	0.102563	0	0	0	0		0	0	0		#N/A
AC073850.6	ENSG00000229436.1	0.07278	0.228574	0	0	0		0	0	0		#N/A
AC073900.4	ENSG00000224475.1	0.011719	0	0	0	0		0	0	0		#N/A
AC073934.6	ENSG00000240790.1	0	0	0	0	0		0	0	0		#N/A
AC073957.15	ENSG00000225146.1	0	0	0	0	0		0	0	0		#N/A
AC073987.1	ENSG00000229209.1	0	0.209101	0	0	0		0	0	0		#N/A
AC073987.2	ENSG00000227623.1	0	0	0	0	0		0	0	0		#N/A
AC074011.2	ENSG00000230730.1	0.080017	0.184706	0	0	0		0	0	0		#N/A
AC074019.1	ENSG00000228226.1	0	0	0	0	0		0	0	0		#N/A
AC074117.10	ENSG00000234072.1	3.40171	2.47669	2.42586	0	0		0	0	0		#N/A
AC074117.13	ENSG00000235267.1	0.363933	0.377643	0.364279	0	0		0	0	0		#N/A
AC074121.4	ENSG00000223402.1	0	0	0	0	0		0	0	0		#N/A
AC074141.3	ENSG00000283236.1	0.511545	0.102482	0.174256	0	0		0	0	0		#N/A
AC074183.3	ENSG00000280325.1	0.020834	0.011411	0.042077	0	0		0	0	0		#N/A
AC074183.4	ENSG00000232019.1	0	0	0	0	0		0	0	0		#N/A
AC074212.5	ENSG00000259605.3	0.373525	0.248857	1.20617	0	0		0	0	0		#N/A
AC074286.1	ENSG00000213963.6	2.86825	0.624585	0.712985	0	0		0	0	0		#N/A
AC074289.1	ENSG00000225889.9	1.28365	2.77473	4.64809	0	0		0	0	0		#N/A
AC074338.5	ENSG00000228015.1	0	0	0	0	0		0	0	0		#N/A
AC074363.1	ENSG00000228222.1	0	0	0	0	0		0	0	0		#N/A
AC074366.3	ENSG00000232518.3	0	0	0.043492	0	0		0	0	0		#N/A
AC074375.1	ENSG00000226523.1	0	0	0	0	0		0	0	0		#N/A
AC074389.5	ENSG00000231476.1	0	0	0	0	0		0	0	0		#N/A
AC074389.7	ENSG00000234977.1	0	0	0	0	0		0	0	0		#N/A
AC074391.1	ENSG00000204929.13	0.785302	0.019534	0.07119	0	0		0	0	0		#N/A
AC078842.3	ENSG00000228031.4	0.013454	0	0.158534	0	0		0	0	0		#N/A
AC078842.4	ENSG00000231114.1	0.005006	0	0	0	0		0	0	0		#N/A
AC078851.1	ENSG00000223554.1	0	0	0	0	0		0	0	0		#N/A
AC078852.1	ENSG00000254094.1	0.025884	0	0.097238	0	0		0	0	0		#N/A
AC078852.2	ENSG00000253399.1	0.05008	0	0.071334	0	0		0	0	0		#N/A
AC078882.1	ENSG00000244125.1	0	0	0	0	0		0	0	0		#N/A
AC078883.4	ENSG00000226963.1	0.043324	0	0	0	0		0	0	0		#N/A
AC078899.1	ENSG00000213985.4	2.11714	2.60868	2.98557	0	0		0	0	0		#N/A
AC078899.3	ENSG00000269274.1	0	0.00898	0.03042	0	0		0	0	0		#N/A
AC078899.4	ENSG00000268620.1	0	0	0	0	0		0	0	0		#N/A
AC078942.1	ENSG00000225365.1	0	0.081274	0.004152	0	0		0	0	0		#N/A
AC078974.2	ENSG00000235463.1	0	0	0	0	0		0	0	0		#N/A
AC079135.1	ENSG00000233611.3	0	0	0	0	0		0	0	0		#N/A
AC079145.4	ENSG00000227210.2	0.082541	0.011869	0.047567	0	0		0	0	0		#N/A
AC079150.2	ENSG00000226338.1	0.046397	0	0	0	0		0	0	0		#N/A
AC079154.1	ENSG00000228400.2	0	0	0	0	0		0	0	0		#N/A
AC079163.1	ENSG00000226218.1	0	0	0	0	0		0	0	0		#N/A
AC079199.2	ENSG00000226117.1	0.012492	0	0	0	0		0	0	0		#N/A
AC079250.1	ENSG00000230979.3	19.1872	15.7708	16.7174	0	0		0	0	0		#N/A
AC079305.10	ENSG00000222043.2	2.47339	0.062922	0.189277	0	0		0	0	0		#N/A
AC079305.11	ENSG00000236501.6	0.014068	0.214875	0.008631	0	0		0	0	0		#N/A
AC079305.8	ENSG00000229337.2	0.311384	0.206344	0.163071	0	0		0	0	0		#N/A
AC079325.5	ENSG00000236770.1	0	0	0	0	0		0	0	0		#N/A
AC079354.5	ENSG00000231903.1	0	0.064524	0.135668	0	0		0	0	0		#N/A
AC079395.1	ENSG00000248134.1	0	0	0	0	0		0	0	0		#N/A
AC079448.1	ENSG00000236712.1	0	0	0	0	0		0	0	0		#N/A
AC079466.1	ENSG00000266976.3	0	0.004725	0.009985	0	0		0	0	0		#N/A
AC079584.2	ENSG00000236356.1	0	0	0	0	0		0	0	0		#N/A
AC079584.3	ENSG00000283994.1	0.034133	0.077607	0.036785	0	0		0	0	0		#N/A
AC079610.1	ENSG00000273118.1	0	0	0	0	0		0	0	0		#N/A
AC079612.1	ENSG00000196758.3	0	0	0	0	0		0	0	0		#N/A
AC079612.2	ENSG00000227459.1	0	0.087675	0	0	0		0	0	0		#N/A
AC079613.1	ENSG00000223523.1	0	0	0	0	0		0	0	0		#N/A
AC079741.2	ENSG00000180019.6	0.164876	0	0.104868	0	0		0	0	0		#N/A
AC079742.4	ENSG00000232581.1	0	0	0	0	0		0	0	0		#N/A
AC079776.6	ENSG00000250207.1	0.02218	0.002616	0.00906	0	0		0	0	0		#N/A
AC079779.4	ENSG00000228643.1	0.068949	0.039001	0	0	0		0	0	0		#N/A
AC079779.5	ENSG00000235779.8	0	0	0	0	0		0	0	0		#N/A
AC079779.7	ENSG00000227061.2	0	0	0	0	0		0	0	0		#N/A
AC079780.3	ENSG00000236654.2	0.059398	0.073613	0.107401	0	0		0	0	0		#N/A
AC079781.5	ENSG00000226744.1	0.135043	0.18647	0.046994	0	0		0	0	0		#N/A
AC079781.7	ENSG00000232032.1	0.087304	0.201185	1.2016	0	0		0	0	0		#N/A
AC079781.8	ENSG00000232097.1	0.192888	0.073883	0.124899	0	0		0	0	0		#N/A
AC079790.2	ENSG00000225214.1	0	0	0	0	0		0	0	0		#N/A
AC079799.2	ENSG00000235503.2	0	0	0	0	0		0	0	0		#N/A
AC079807.2	ENSG00000233230.1	0.44691	0.481105	0.692086	0	0		0	0	0		#N/A
AC079807.4	ENSG00000230773.9	0.021452	0.082318	0.235918	0	0		0	0	0		#N/A
AC079809.2	ENSG00000224104.1	0	0	0	0	0		0	0	0		#N/A
AC079896.1	ENSG00000231781.1	0	0	0	0	0		0	0	0		#N/A
AC079922.2	ENSG00000231747.1	13.6286	14.4136	17.0992	0	0		0	0	0		#N/A
AC079922.3	ENSG00000237753.2	0.410278	0.94861	1.13378	0	0		0	0	0		#N/A
AC079987.2	ENSG00000230617.1	0	0	0	0	0		0	0	0		#N/A
AC079988.3	ENSG00000236145.1	0	0	0	0	0		0	0	0		#N/A
AC080002.1	ENSG00000230621.1	0	0	0	0	0		0	0	0		#N/A
AC083760.1	ENSG00000267716.1	0	0	0	0	0		0	0	0		#N/A
AC083822.2	ENSG00000226345.1	0	0.123007	0	0	0		0	0	0		#N/A
AC083843.1	ENSG00000259820.1	0.954807	0.868734	0.724467	0	0		0	0	0		#N/A
AC083843.2	ENSG00000254028.1	0	0.049321	0.048968	0	0		0	0	0		#N/A
AC083843.4	ENSG00000279518.1	0.327031	0.39485	0.16557	0	0		0	0	0		#N/A
AC083855.5	ENSG00000226621.1	0	0	0	0	0		0	0	0		#N/A
AC083863.5	ENSG00000224573.1	0	0	0	0	0		0	0	0		#N/A
AC083864.3	ENSG00000232930.2	0	0	0	0	0		0	0	0		#N/A
AC083864.4	ENSG00000205745.2	0	0	0	0	0		0	0	0		#N/A
AC083867.4	ENSG00000225559.1	0	0	0	0	0		0	0	0		#N/A
AC083875.2	ENSG00000235429.1	0	0	0	0	0		0	0	0		#N/A
AC083884.8	ENSG00000232729.8	0.112259	0.108547	0.112636	0	0		0	0	0		#N/A
AC083899.3	ENSG00000204745.4	4.74831	4.37218	3.53959	0	0		0	0	0		#N/A
AC083900.1	ENSG00000225111.1	0.006134	0.115529	0.069919	0	0		0	0	0		#N/A
AC083939.1	ENSG00000229013.1	0	0	0	0	0		0	0	0		#N/A
AC084082.3	ENSG00000253190.4	0.01869	0	0	0	0		0	0	0		#N/A
AC084117.3	ENSG00000256006.1	0.191088	0.154315	0.084811	0	0		0	0	0		#N/A
AC084121.14	ENSG00000254889.1	0	0	0	0	0		0	0	0		#N/A
AC084121.18	ENSG00000284655.1	0	0.019209	0.009178	0	0		0	0	0		#N/A
AC084121.19	ENSG00000284698.1	0.033592	0.02904	0	0	0		0	0	0		#N/A
AC084121.20	ENSG00000285862.1	0	0	0	0	0		0	0	0		#N/A
AC084149.1	ENSG00000230968.1	0	0	0	0	0		0	0	0		#N/A
AC084149.2	ENSG00000227088.2	0	0	0	0	0		0	0	0		#N/A
AC084193.1	ENSG00000230975.1	0	0	0	0	0		0	0	0		#N/A
AC084219.2	ENSG00000267022.1	0	0	0	0	0		0	0	0		#N/A
AC084219.4	ENSG00000186019.11	0.572846	0.092896	0.307222	0	0		0	0	0		#N/A
AC084290.2	ENSG00000229899.1	0	0	0	0	0		0	0	0		#N/A
AC084809.2	ENSG00000226377.2	0.025862	0.017515	0.065969	0	0		0	0	0		#N/A
AC084809.3	ENSG00000236377.1	0	0.060619	0.273643	0	0		0	0	0		#N/A
AC087163.2	ENSG00000232344.2	0.358342	0.356826	0.445942	0	0		0	0	0		#N/A
AC087294.2	ENSG00000235530.7	0.174198	0.356569	0.173911	0	0		0	0	0		#N/A
AC087430.1	ENSG00000235158.1	0	0	0	0	0		0	0	0		#N/A
AC087491.2	ENSG00000214546.4	0.095966	0.361105	0.155526	0	0		0	0	0		#N/A
AC087499.4	ENSG00000232889.2	0	0	0	0	0		0	0	0		#N/A
AC087499.5	ENSG00000235546.2	0.006915	0	0.012464	0	0		0	0	0		#N/A
AC087499.7	ENSG00000236504.2	0	0	0	0	0		0	0	0		#N/A
AC087499.8	ENSG00000264874.1	0	0	0	0	0		0	0	0		#N/A
AC087499.9	ENSG00000226096.1	0	0	0	0	0		0	0	0		#N/A
AC087501.1	ENSG00000225751.2	0	0	0	0	0		0	0	0		#N/A
AC087650.1	ENSG00000237888.1	0.051654	0.011304	0.012527	0	0		0	0	0		#N/A
AC090018.1	ENSG00000236425.1	0	0	0	0	0		0	0	0		#N/A
AC090044.2	ENSG00000224239.1	0	0	0.129596	0	0		0	0	0		#N/A
AC090286.2	ENSG00000235672.1	0.036479	0.1666	0.138251	0	0		0	0	0		#N/A
AC090286.4	ENSG00000196893.3	0.056007	0	0	0	0		0	0	0		#N/A
AC090453.1	ENSG00000243503.2	0	0	0	0	0		0	0	0		#N/A
AC090505.1	ENSG00000238031.1	0	0	0	0	0		0	0	0		#N/A
AC090505.5	ENSG00000234805.1	0	0.011416	0.058186	0	0		0	0	0		#N/A
AC090587.4	ENSG00000229368.1	0.518701	0.619797	1.10699	0	0		0	0	0		#N/A
AC090602.2	ENSG00000242088.1	0.458673	0.159406	0.613229	0	0		0	0	0		#N/A
AC090616.2	ENSG00000214708.4	0.025157	0.11096	0.661636	0	0		0	0	0		#N/A
AC090617.1	ENSG00000236838.2	0	0	0	0	0		0	0	0		#N/A
AC090625.1	ENSG00000215380.2	0	0	0	0	0		0	0	0		#N/A
AC090696.2	ENSG00000232394.1	0	0	0	0	0		0	0	0		#N/A
AC090952.5	ENSG00000235629.1	0	0	0	0	0		0	0	0		#N/A
AC090954.5	ENSG00000228874.1	0	0	0.084678	0	0		0	0	0		#N/A
AC090955.5	ENSG00000237566.1	0	0	0	0	0		0	0	0		#N/A
AC090957.2	ENSG00000230172.1	0	0	0	0	0		0	0	0		#N/A
AC090958.5	ENSG00000251038.1	0	0	0	0	0		0	0	0		#N/A
AC090960.1	ENSG00000231780.1	0	0	0	0	0		0	0	0		#N/A
AC091069.1	ENSG00000232958.1	0	0	0	0	0		0	0	0		#N/A
AC091132.1	ENSG00000236234.1	0.040665	0.019664	0.057695	0	0		0	0	0		#N/A
AC091133.1	ENSG00000230532.1	0	0	0	0	0		0	0	0		#N/A
AC091153.4	ENSG00000235085.3	0	0	0	0	0		0	0	0		#N/A
AC091177.1	ENSG00000230113.1	0	0.191431	0	0	0		0	0	0		#N/A
AC091199.1	ENSG00000275173.1	0	0	0	0	0		0	0	0		#N/A
AC091492.2	ENSG00000225026.1	0.639385	0.924519	0.860125	0	0		0	0	0		#N/A
AC091493.2	ENSG00000229271.1	0	0	0	0	0		0	0	0		#N/A
AC091633.2	ENSG00000236844.1	0.078112	0.130292	0.115264	0	0		0	0	0		#N/A
AC091633.3	ENSG00000223711.1	0	0.246919	0.119119	0	0		0	0	0		#N/A
AC091705.1	ENSG00000227386.1	0	0	0	0	0		0	0	0		#N/A
AC091729.7	ENSG00000224079.1	0.490456	0.030752	0.025585	0	0		0	0	0		#N/A
AC091729.8	ENSG00000226291.1	0.086957	0.053302	0	0	0		0	0	0		#N/A
AC091770.3	ENSG00000228173.2	0.17556	0	0	0	0		0	0	0		#N/A
AC091801.1	ENSG00000217455.8	0	0	0	0	0		0	0	0		#N/A
AC092013.1	ENSG00000227785.1	0	0	0	0	0		0	0	0		#N/A
AC092066.1	ENSG00000279095.1	0.019018	0.044361	0.026542	0	0		0	0	0		#N/A
AC092066.6	ENSG00000236807.1	0.029273	0	0	0	0		0	0	0		#N/A
AC092071.1	ENSG00000269353.1	0	0.019164	0.046975	0	0		0	0	0		#N/A
AC092155.4	ENSG00000226622.6	0.005231	0	0.028472	0	0		0	0	0		#N/A
AC092159.3	ENSG00000233970.1	0	0	0	0	0		0	0	0		#N/A
AC092162.1	ENSG00000230552.6	0.013344	0.045677	0	0	0		0	0	0		#N/A
AC092162.2	ENSG00000223777.1	0	0	0	0	0		0	0	0		#N/A
AC092168.2	ENSG00000232034.1	0	0	0.006511	0	0		0	0	0		#N/A
AC092168.4	ENSG00000228488.1	0.128969	0	0	0	0		0	0	0		#N/A
AC092170.1	ENSG00000227291.1	0	0	0	0	0		0	0	0		#N/A
AC092171.2	ENSG00000188365.3	0.112019	0.136289	0	0	0		0	0	0		#N/A
AC092171.4	ENSG00000230733.2	0	0	0	0	0		0	0	0		#N/A
AC092192.1	ENSG00000282535.1	0.000914	0.001033	0.000205	0	0		0	0	0		#N/A
AC092198.1	ENSG00000223486.1	0	0	0	0	0		0	0	0		#N/A
AC092295.4	ENSG00000228629.2	0.263631	0.176481	0.089133	0	0		0	0	0		#N/A
AC092301.3	ENSG00000269148.1	0.374766	0.367937	0.504031	0	0		0	0	0		#N/A
AC092316.1	ENSG00000268618.1	0	0	0	0	0		0	0	0		#N/A
AC092421.1	ENSG00000234723.1	0	0	0	0	0		0	0	0		#N/A
AC092431.3	ENSG00000231024.1	0	0.037324	0	0	0		0	0	0		#N/A
AC092442.3	ENSG00000284684.1	0	0	0	0	0		0	0	0		#N/A
AC092484.1	ENSG00000225107.1	0	0.815682	0.052667	0	0		0	0	0		#N/A
AC092535.3	ENSG00000227189.2	0.008401	0.009719	0.025677	0	0		0	0	0		#N/A
AC092569.2	ENSG00000230118.1	0.071574	0.134979	0.062904	0	0		0	0	0		#N/A
AC092570.1	ENSG00000226058.1	0	0	0	0	0		0	0	0		#N/A
AC092573.2	ENSG00000236391.3	0.099147	0.652914	0.152788	0	0		0	0	0		#N/A
AC092580.1	ENSG00000229405.1	0.028064	0	0.050343	0	0		0	0	0		#N/A
AC092580.2	ENSG00000232979.1	0.02203	0	0	0	0		0	0	0		#N/A
AC092580.3	ENSG00000230515.1	0.056191	0	0.200751	0	0		0	0	0		#N/A
AC092597.3	ENSG00000248254.1	0.07625	0	0.041969	0	0		0	0	0		#N/A
AC092601.1	ENSG00000225182.1	0	0	0	0	0		0	0	0		#N/A
AC092614.2	ENSG00000227542.1	0.321974	0.223499	0.276248	0	0		0	0	0		#N/A
AC092620.2	ENSG00000241772.2	0.025383	0.01158	0.051237	0	0		0	0	0		#N/A
AC092625.1	ENSG00000230991.2	0	0	0	0	0		0	0	0		#N/A
AC092628.3	ENSG00000228806.1	0	0	0	0	0		0	0	0		#N/A
AC092635.1	ENSG00000229370.1	0	0	0	0	0		0	0	0		#N/A
AC092657.2	ENSG00000237760.1	0	0	0	0	0		0	0	0		#N/A
AC092660.1	ENSG00000234877.2	0	0	0	0	0		0	0	0		#N/A
AC092667.2	ENSG00000230393.1	0.061162	0.008349	0.104844	0	0		0	0	0		#N/A
AC092669.6	ENSG00000225815.2	0	0	0	0	0		0	0	0		#N/A
AC092675.3	ENSG00000222000.7	0	0	0.098082	0	0		0	0	0		#N/A
AC092675.4	ENSG00000227987.1	0	0	0	0	0		0	0	0		#N/A
AC092684.1	ENSG00000237844.2	0	0	0	0	0		0	0	0		#N/A
AC092687.3	ENSG00000236162.1	0	0	0	0	0		0	0	0		#N/A
AC092687.4	ENSG00000232056.1	0	0	0	0	0		0	0	0		#N/A
AC092687.5	ENSG00000234818.1	0	0.048524	0.061034	0	0		0	0	0		#N/A
AC092755.4	ENSG00000227161.1	0.131061	0.015185	0.168459	0	0		0	0	0		#N/A
AC092835.2	ENSG00000233757.6	0.888351	0.227236	0.146551	0	0		0	0	0		#N/A
AC092839.4	ENSG00000234943.2	0	0	0	0	0		0	0	0		#N/A
AC092933.4	ENSG00000213358.3	0	0	0	0	0		0	0	0		#N/A
AC093063.2	ENSG00000268088.1	0.207581	0	0.517311	0	0		0	0	0		#N/A
AC093063.3	ENSG00000269460.1	0.059838	0.043061	0.120509	0	0		0	0	0		#N/A
AC093074.1	ENSG00000267238.1	0	0	0	0	0		0	0	0		#N/A
AC093106.4	ENSG00000236238.2	0.026362	0	0.078949	0	0		0	0	0		#N/A
AC093106.6	ENSG00000236395.1	0.003497	0	0	0	0		0	0	0		#N/A
AC093107.7	ENSG00000223718.3	0.044188	0.051828	0.100756	0	0		0	0	0		#N/A
AC093110.3	ENSG00000238018.2	0.406421	0.839955	0.885462	0	0		0	0	0		#N/A
AC093142.2	ENSG00000230480.1	0.076044	0.015073	0.015925	0	0		0	0	0		#N/A
AC093159.1	ENSG00000228541.1	0	0	0.266888	0	0		0	0	0		#N/A
AC093162.5	ENSG00000246575.2	5.24936	2.12579	2.29322	0	0		0	0	0		#N/A
AC093166.2	ENSG00000227842.1	0	0	0	0	0		0	0	0		#N/A
AC093166.4	ENSG00000230958.1	0	0	0	0	0		0	0	0		#N/A
AC093230.2	ENSG00000279426.1	0	0	0	0	0		0	0	0		#N/A
AC093323.3	ENSG00000170846.17	4.39197	9.60755	7.03434	0	0		0	0	0		#N/A
AC093326.3	ENSG00000233633.2	0	0	0	0	0		0	0	0		#N/A
AC093382.1	ENSG00000226276.1	0.119505	0	0.141076	0	0		0	0	0		#N/A
AC093388.3	ENSG00000233654.2	0.688193	1.37826	0.694936	0	0		0	0	0		#N/A
AC093390.1	ENSG00000232057.1	0	0	0	0	0		0	0	0		#N/A
AC093484.4	ENSG00000239203.1	0.001992	0.173915	0.225013	0	0		0	0	0		#N/A
AC093585.6	ENSG00000229996.1	0	0.279003	0	0	0		0	0	0		#N/A
AC093620.5	ENSG00000241269.1	0	0.125524	0.385627	0	0		0	0	0		#N/A
AC093627.10	ENSG00000240859.3	0.020415	0.010493	0.410375	0	0		0	0	0		#N/A
AC093627.11	ENSG00000239715.1	0	0	0	0	0		0	0	0		#N/A
AC093627.12	ENSG00000240093.1	0	0	0	0	0		0	0	0		#N/A
AC093627.7	ENSG00000232325.4	0	0.022314	0	0	0		0	0	0		#N/A
AC093627.8	ENSG00000242611.2	0	0.044987	0.018893	0	0		0	0	0		#N/A
AC093627.9	ENSG00000242474.3	0.48391	0.371173	0.392868	0	0		0	0	0		#N/A
AC093639.1	ENSG00000234172.1	0	0	0	0	0		0	0	0		#N/A
AC093642.1	ENSG00000280119.1	0.004506	0.015612	0.04316	0	0		0	0	0		#N/A
AC093642.4	ENSG00000226423.1	0	0.099375	0.049317	0	0		0	0	0		#N/A
AC093673.5	ENSG00000232533.1	2.74102	3.96924	5.06926	0	0		0	0	0		#N/A
AC093690.1	ENSG00000223522.2	0.056891	0.18365	0.103786	0	0		0	0	0		#N/A
AC093698.4	ENSG00000224529.1	0	0	0	0	0		0	0	0		#N/A
AC093702.1	ENSG00000231156.1	0	0	0	0	0		0	0	0		#N/A
AC093716.1	ENSG00000235243.1	0	0	0	0	0		0	0	0		#N/A
AC093732.1	ENSG00000233845.1	0	0.008979	0.080503	0	0		0	0	0		#N/A
AC093787.1	ENSG00000226886.1	0	0	0	0	0		0	0	0		#N/A
AC093802.1	ENSG00000220256.4	0	0	0	0	0		0	0	0		#N/A
AC093818.1	ENSG00000225205.5	1.94053	1.31248	2.10547	0	0		0	0	0		#N/A
AC093843.1	ENSG00000224819.2	0.191411	0	0.01183	0	0		0	0	0		#N/A
AC093850.1	ENSG00000216721.3	0	0	0	0	0		0	0	0		#N/A
AC093899.3	ENSG00000229827.1	0	0.058481	0.113229	0	0		0	0	0		#N/A
AC093911.1	ENSG00000237477.1	0	0	0.116801	0	0		0	0	0		#N/A
AC094019.4	ENSG00000236732.1	0.041679	0.146893	0.068297	0	0		0	0	0		#N/A
AC096554.1	ENSG00000228968.1	0	0	0	0	0		0	0	0		#N/A
AC096558.1	ENSG00000228655.7	0	0.030923	0.040208	0	0		0	0	0		#N/A
AC096559.2	ENSG00000223360.1	0	0	0	0	0		0	0	0		#N/A
AC096574.4	ENSG00000225057.2	0.034691	0.102451	0.060417	0	0		0	0	0		#N/A
AC096574.5	ENSG00000227107.1	0.020616	0	0.010808	0	0		0	0	0		#N/A
AC096579.15	ENSG00000240040.6	0.55632	0	0	0	0		0	0	0		#N/A
AC096582.8	ENSG00000226838.1	0.011513	0.029655	0.012621	0	0		0	0	0		#N/A
AC096582.9	ENSG00000251378.1	0	0	0	0	0		0	0	0		#N/A
AC096649.2	ENSG00000229750.1	0.045932	0	0.091771	0	0		0	0	0		#N/A
AC096649.3	ENSG00000229066.2	0	0	0	0	0		0	0	0		#N/A
AC096669.1	ENSG00000225588.2	0	0	0	0	0		0	0	0		#N/A
AC096732.2	ENSG00000226655.1	0	0	0	0	0		0	0	0		#N/A
AC096775.2	ENSG00000237551.1	0	0.046969	0	0	0		0	0	0		#N/A
AC096921.2	ENSG00000224618.1	0	0	0.149102	0	0		0	0	0		#N/A
AC097359.2	ENSG00000231449.1	0	0	0	0	0		0	0	0		#N/A
AC097374.2	ENSG00000259848.9	0	0.011219	0.07053	0	0		0	0	0		#N/A
AC097381.1	ENSG00000228919.5	0	0.019685	0.031042	0	0		0	0	0		#N/A
AC097382.5	ENSG00000187904.3	0	0	0.037053	0	0		0	0	0		#N/A
AC097463.2	ENSG00000230840.1	0	0	0	0	0		0	0	0		#N/A
AC097467.2	ENSG00000250910.8	0.061735	0	0.006686	0	0		0	0	0		#N/A
AC097468.4	ENSG00000224090.1	0	0	0.025283	0	0		0	0	0		#N/A
AC097468.7	ENSG00000235024.1	0	0	0	0	0		0	0	0		#N/A
AC097499.2	ENSG00000224410.1	0	0	0	0	0		0	0	0		#N/A
AC097532.2	ENSG00000230803.1	0	0	0	0	0		0	0	0		#N/A
AC097533.1	ENSG00000237868.1	2.68155	2.03691	1.39932	0	0		0	0	0		#N/A
AC097713.3	ENSG00000228162.1	0.856782	1.23753	0	0	0		0	0	0		#N/A
AC097721.2	ENSG00000228043.5	0.306282	0.604957	0.190816	0	0		0	0	0		#N/A
AC097724.3	ENSG00000226833.6	0.17439	0.246246	0.250976	0	0		0	0	0		#N/A
AC098592.6	ENSG00000227965.1	0	0	0	0	0		0	0	0		#N/A
AC098592.7	ENSG00000223867.1	0	0	0	0	0		0	0	0		#N/A
AC098614.1	ENSG00000223968.1	0.036026	0	0	0	0		0	0	0		#N/A
AC098614.2	ENSG00000271943.2	4.56743	7.91301	6.32694	0	0		0	0	0		#N/A
AC098784.1	ENSG00000228790.1	0	0	0	0	0		0	0	0		#N/A
AC098795.1	ENSG00000279405.1	0	0	0	0	0		0	0	0		#N/A
AC098820.4	ENSG00000241520.1	0.003223	0.052434	0.096468	0	0		0	0	0		#N/A
AC098826.4	ENSG00000225594.1	0	0	0	0	0		0	0	0		#N/A
AC098826.5	ENSG00000227745.1	0	0	0	0	0		0	0	0		#N/A
AC098828.2	ENSG00000234378.1	0	0	0	0	0		0	0	0		#N/A
AC098831.4	ENSG00000240761.1	0	0.000342	9e-05	0	0		0	0	0		#N/A
AC098872.3	ENSG00000225884.3	0	0	0	0	0		0	0	0		#N/A
AC099342.1	ENSG00000226097.6	0.081346	0.021233	0.044401	0	0		0	0	0		#N/A
AC099344.2	ENSG00000230952.1	0	0	0	0	0		0	0	0		#N/A
AC099344.3	ENSG00000231403.1	0	0	0	0	0		0	0	0		#N/A
AC099535.4	ENSG00000230807.1	0.126936	0.042538	0	0	0		0	0	0		#N/A
AC099552.2	ENSG00000225612.2	0	0	0	0	0		0	0	0		#N/A
AC099552.3	ENSG00000228521.2	0	0	0	0	0		0	0	0		#N/A
AC099552.4	ENSG00000217825.2	1.21801	0	0	0	0		0	0	0		#N/A
AC099668.5	ENSG00000259970.1	0.050148	0.136811	0.051373	0	0		0	0	0		#N/A
AC099684.1	ENSG00000228133.3	0	0	0	0	0		0	0	0		#N/A
AC099754.1	ENSG00000225386.2	0	0	0	0	0		0	0	0		#N/A
AC099799.1	ENSG00000234189.1	0	0	0	0	0		0	0	0		#N/A
AC099850.1	ENSG00000224738.1	0.263913	0.428964	0.449253	0	0		0	0	0		#N/A
AC100802.3	ENSG00000253775.2	0	0	0	0	0		0	0	0		#N/A
AC100830.3	ENSG00000259635.1	0.028836	0.089321	0.039517	0	0		0	0	0		#N/A
AC100830.4	ENSG00000265967.1	0	0	0	0	0		0	0	0		#N/A
AC100830.5	ENSG00000264937.1	0.253639	0.334041	0.701233	0	0		0	0	0		#N/A
AC102953.4	ENSG00000225981.1	0.644718	0.565767	0.154909	0	0		0	0	0		#N/A
AC102953.6	ENSG00000231927.1	0	0	0	0	0		0	0	0		#N/A
AC103563.2	ENSG00000231331.1	0	0	0	0	0		0	0	0		#N/A
AC103563.3	ENSG00000232594.1	0	0	0	0	0		0	0	0		#N/A
AC103563.4	ENSG00000233105.1	0	0	0	0	0		0	0	0		#N/A
AC103563.5	ENSG00000224585.1	0	0	0	0	0		0	0	0		#N/A
AC103563.6	ENSG00000233447.1	0	0	0	0	0		0	0	0		#N/A
AC103563.7	ENSG00000235186.1	0	0	0	0	0		0	0	0		#N/A
AC103563.8	ENSG00000233850.1	0	0	0.164182	0	0		0	0	0		#N/A
AC103563.9	ENSG00000231062.1	0	0	0	0	0		0	0	0		#N/A
AC103564.6	ENSG00000232760.1	0	0	0	0	0		0	0	0		#N/A
AC103564.7	ENSG00000229203.1	0	0	0	0	0		0	0	0		#N/A
AC104024.1	ENSG00000230709.1	0.100845	0.15239	0.373176	0	0		0	0	0		#N/A
AC104058.1	ENSG00000226410.1	0.057177	0.150553	0.06475	0	0		0	0	0		#N/A
AC104076.3	ENSG00000236153.1	0.06268	0	0.123745	0	0		0	0	0		#N/A
AC104088.1	ENSG00000232555.2	0	0	0	0	0		0	0	0		#N/A
AC104131.1	ENSG00000213115.2	0.003886	0.013217	0.00725	0	0		0	0	0		#N/A
AC104134.2	ENSG00000225420.1	0.060614	3.15611	1.75396	0	0		0	0	0		#N/A
AC104135.2	ENSG00000236209.1	0.176601	0.62345	0.248398	0	0		0	0	0		#N/A
AC104297.1	ENSG00000213383.2	0.153182	0.064376	0.063565	0	0		0	0	0		#N/A
AC104304.4	ENSG00000283877.1	0	0	0	0	0		0	0	0		#N/A
AC104306.1	ENSG00000213849.3	0.014757	0.103414	0	0	0		0	0	0		#N/A
AC104306.4	ENSG00000226955.1	0	0	0	0	0		0	0	0		#N/A
AC104308.2	ENSG00000226489.1	0	0	0	0	0		0	0	0		#N/A
AC104389.16	ENSG00000224091.1	0	0	0	0	0		0	0	0		#N/A
AC104389.31	ENSG00000230087.1	0	0	0	0	0		0	0	0		#N/A
AC104389.32	ENSG00000236248.1	0.068708	0	0	0	0		0	0	0		#N/A
AC104451.2	ENSG00000233133.1	0.870433	0.45312	0.541062	0	0		0	0	0		#N/A
AC104530.1	ENSG00000288156.1	0.156371	0.839098	2.68671	0	0		0	0	0		#N/A
AC104532.2	ENSG00000267314.1	0.085805	0.8843	0.091904	0	0		0	0	0		#N/A
AC104532.3	ENSG00000266941.1	0	0.227429	0.075745	0	0		0	0	0		#N/A
AC104532.4	ENSG00000267571.1	2.36467	1.65947	1.39988	0	0		0	0	0		#N/A
AC104534.2	ENSG00000268756.1	0.234163	0.498725	0.334854	0	0		0	0	0		#N/A
AC104534.3	ENSG00000268083.5	0	0	0	0	0		0	0	0		#N/A
AC104623.2	ENSG00000237633.4	0	0	0.053476	0	0		0	0	0		#N/A
AC104653.1	ENSG00000228857.2	0.586915	0.329085	0.59363	0	0		0	0	0		#N/A
AC104667.3	ENSG00000234949.2	0	0.020783	0.134875	0	0		0	0	0		#N/A
AC104695.4	ENSG00000227938.1	0	0	0	0	0		0	0	0		#N/A
AC104777.1	ENSG00000232359.1	0	0	0	0	0		0	0	0		#N/A
AC104777.3	ENSG00000237220.1	0	0	0	0	0		0	0	0		#N/A
AC104794.4	ENSG00000233502.1	0	0	0	0	0		0	0	0		#N/A
AC104809.2	ENSG00000223991.1	0	0.00821	0.744273	0	0		0	0	0		#N/A
AC104843.3	ENSG00000225416.1	0	0	0	0	0		0	0	0		#N/A
AC104843.4	ENSG00000231139.1	0	0	0	0	0		0	0	0		#N/A
AC104978.1	ENSG00000238149.1	0	0	0.014215	0	0		0	0	0		#N/A
AC104984.4	ENSG00000265289.1	0	0	0	0	0		0	0	0		#N/A
AC105053.3	ENSG00000229498.1	0	0.024596	0	0	0		0	0	0		#N/A
AC105339.1	ENSG00000228141.7	0.028897	0.081731	0.022203	0	0		0	0	0		#N/A
AC105393.1	ENSG00000236856.1	0	0	0	0	0		0	0	0		#N/A
AC105393.2	ENSG00000226277.2	0	0	0	0	0		0	0	0		#N/A
AC105398.3	ENSG00000229224.2	0	0	0	0	0		0	0	0		#N/A
AC105443.2	ENSG00000229532.1	0	0	0	0	0		0	0	0		#N/A
AC105461.1	ENSG00000227033.1	0	0	0	0	0		0	0	0		#N/A
AC105760.2	ENSG00000227252.2	0.655988	0.917836	0.378042	0	0		0	0	0		#N/A
AC105760.3	ENSG00000124835.2	0	0	0	0	0		0	0	0		#N/A
AC106053.1	ENSG00000224626.1	0	0	0	0	0		0	0	0		#N/A
AC106706.1	ENSG00000233987.2	0	0	0.028777	0	0		0	0	0		#N/A
AC106782.20	ENSG00000262721.1	0	0	0	0	0		0	0	0		#N/A
AC106786.1	ENSG00000223652.2	0.211366	0.083748	1.27856	0	0		0	0	0		#N/A
AC106801.1	ENSG00000253519.1	0	0.009694	0.035908	0	0		0	0	0		#N/A
AC106869.2	ENSG00000226087.2	0	0	0.016258	0	0		0	0	0		#N/A
AC106870.1	ENSG00000230737.1	0	0	0	0	0		0	0	0		#N/A
AC106870.2	ENSG00000197644.2	0	0	0	0	0		0	0	0		#N/A
AC106873.4	ENSG00000228368.1	0	0	0	0	0		0	0	0		#N/A
AC106874.1	ENSG00000228272.1	0	0	0	0	0		0	0	0		#N/A
AC106875.1	ENSG00000228496.1	0	0	0	0	0		0	0	0		#N/A
AC106876.2	ENSG00000222001.2	0	0	0	0	0		0	0	0		#N/A
AC106883.1	ENSG00000225394.1	0	0	0	0	0		0	0	0		#N/A
AC106901.1	ENSG00000225304.1	0	0	0	0	0		0	0	0		#N/A
AC107057.1	ENSG00000232835.1	0	0	0	0	0		0	0	0		#N/A
AC107079.1	ENSG00000224844.1	0	0.095774	0	0	0		0	0	0		#N/A
AC107081.5	ENSG00000236498.1	0.059099	0.206147	0.504919	0	0		0	0	0		#N/A
AC107218.3	ENSG00000197585.10	0.053837	0.005231	0	0	0		0	0	0		#N/A
AC107399.1	ENSG00000223605.1	0	0	0	0	0		0	0	0		#N/A
AC107982.4	ENSG00000250111.3	0.118113	0.032054	0.199723	0	0		0	0	0		#N/A
AC107983.4	ENSG00000227077.3	83.6447	54.5678	66.365	0	0		0	0	0		#N/A
AC108004.3	ENSG00000241525.4	0.107828	0	0.224276	0	0		0	0	0		#N/A
AC108025.2	ENSG00000230090.5	0.006746	0	0	0	0		0	0	0		#N/A
AC108032.1	ENSG00000227004.2	0	0	0.01074	0	0		0	0	0		#N/A
AC108039.1	ENSG00000213486.3	0	0.034564	0.041799	0	0		0	0	0		#N/A
AC108039.3	ENSG00000229831.2	0	0	0	0	0		0	0	0		#N/A
AC108051.2	ENSG00000227680.1	0	0	0	0	0		0	0	0		#N/A
AC108059.1	ENSG00000234044.1	0	0	0.043633	0	0		0	0	0		#N/A
AC108059.2	ENSG00000232101.1	0	0	0.08245	0	0		0	0	0		#N/A
AC108066.1	ENSG00000223373.1	0	0.01324	0	0	0		0	0	0		#N/A
AC108448.2	ENSG00000236710.1	0.138556	0.233479	0.0864	0	0		0	0	0		#N/A
AC108448.3	ENSG00000234791.1	0	0	0	0	0		0	0	0		#N/A
AC108462.1	ENSG00000233553.1	0	0	0	0	0		0	0	0		#N/A
AC108463.1	ENSG00000230499.1	0.162954	0.306196	0.23256	0	0		0	0	0		#N/A
AC108463.2	ENSG00000227992.1	0.358755	0.756473	0.341091	0	0		0	0	0		#N/A
AC108488.4	ENSG00000242282.6	0.730479	0.648357	1.12006	0	0		0	0	0		#N/A
AC108676.1	ENSG00000244675.2	0.009376	0	0.097541	0	0		0	0	0		#N/A
AC108868.3	ENSG00000237666.2	3.01349	0.376919	0	0	0		0	0	0		#N/A
AC108868.5	ENSG00000231505.1	0.20802	0	0	0	0		0	0	0		#N/A
AC108938.3	ENSG00000231583.1	0.220626	0.046418	0.024521	0	0		0	0	0		#N/A
AC108938.5	ENSG00000257207.5	0	0.772305	0.042076	0	0		0	0	0		#N/A
AC109309.4	ENSG00000224513.2	0.029652	0	0	0	0		0	0	0		#N/A
AC109589.1	ENSG00000237035.1	0	0	0	0	0		0	0	0		#N/A
AC109631.1	ENSG00000259192.1	0.023525	0	0.113295	0	0		0	0	0		#N/A
AC110619.2	ENSG00000218416.4	0.950477	0.503104	0.38022	0	0		0	0	0		#N/A
AC110620.1	ENSG00000228098.1	0	0	0	0	0		0	0	0		#N/A
AC110769.3	ENSG00000243179.1	0	0	0.068157	0	0		0	0	0		#N/A
AC110781.3	ENSG00000176349.11	0	0.018736	0	0	0		0	0	0		#N/A
AC111155.1	ENSG00000224011.1	1.74112	1.48392	2.34444	0	0		0	0	0		#N/A
AC111200.2	ENSG00000213605.2	0	0	0	0	0		0	0	0		#N/A
AC112220.2	ENSG00000228112.1	0	0	0	0	0		0	0	0		#N/A
AC112229.1	ENSG00000230650.1	0.009628	0.017434	0.034177	0	0		0	0	0		#N/A
AC112229.6	ENSG00000226991.2	0	0	0	0	0		0	0	0		#N/A
AC112715.2	ENSG00000224132.2	0	0	0	0	0		0	0	0		#N/A
AC112721.1	ENSG00000222022.1	0.086798	0	0	0	0		0	0	0		#N/A
AC112721.2	ENSG00000222032.1	0.150084	0.142938	0.327726	0	0		0	0	0		#N/A
AC113167.2	ENSG00000214942.6	0	0	0	0	0		0	0	0		#N/A
AC113189.5	ENSG00000233223.3	7.17529	2.31989	7.3105	0	0		0	0	0		#N/A
AC113331.9	ENSG00000236897.1	0	0	0	0	0		0	0	0		#N/A
AC113607.3	ENSG00000234796.1	0	0	0	0	0		0	0	0		#N/A
AC113608.1	ENSG00000237326.1	0	0	0	0	0		0	0	0		#N/A
AC113618.2	ENSG00000224252.1	0.063817	0	0	0	0		0	0	0		#N/A
AC114271.2	ENSG00000274425.1	2.93607	6.58279	7.78985	0	0		0	0	0		#N/A
AC114273.3	ENSG00000280412.1	0	0	0	0	0		0	0	0		#N/A
AC114730.11	ENSG00000235351.1	0.179007	0.292689	0.42317	0	0		0	0	0		#N/A
AC114730.2	ENSG00000235151.1	0	0.148049	0.038935	0	0		0	0	0		#N/A
AC114730.3	ENSG00000224272.2	0.185989	0.387752	0.215162	0	0		0	0	0		#N/A
AC114730.5	ENSG00000215023.2	0.020725	0.031486	0.025964	0	0		0	0	0		#N/A
AC114730.7	ENSG00000234793.1	0.053589	0.052447	0.015712	0	0		0	0	0		#N/A
AC114730.8	ENSG00000215692.2	0.036701	0.289878	0.200893	0	0		0	0	0		#N/A
AC114752.1	ENSG00000238012.2	0.036204	0	0	0	0		0	0	0		#N/A
AC114752.3	ENSG00000238201.1	0.031008	0	0	0	0		0	0	0		#N/A
AC114755.5	ENSG00000229682.1	0	0	0	0	0		0	0	0		#N/A
AC114760.1	ENSG00000227878.2	0	0	0	0	0		0	0	0		#N/A
AC114763.1	ENSG00000230569.1	0.022468	0	0	0	0		0	0	0		#N/A
AC114765.1	ENSG00000239498.1	0.068715	0	0.047486	0	0		0	0	0		#N/A
AC114765.2	ENSG00000235337.1	0.053484	0	0	0	0		0	0	0		#N/A
AC114776.3	ENSG00000235881.2	0.007107	0	0	0	0		0	0	0		#N/A
AC114803.3	ENSG00000230432.1	0.048042	0	0	0	0		0	0	0		#N/A
AC114808.2	ENSG00000236665.1	0	0	0	0	0		0	0	0		#N/A
AC114808.3	ENSG00000235403.1	0	0	0	0	0		0	0	0		#N/A
AC114812.10	ENSG00000248705.1	0.067727	0.001529	0.144493	0	0		0	0	0		#N/A
AC114812.5	ENSG00000178836.6	0.066797	0.016917	0.1152	0	0		0	0	0		#N/A
AC114812.8	ENSG00000224814.1	0	0.075144	0	0	0		0	0	0		#N/A
AC114812.9	ENSG00000248114.1	0.053337	0.051164	0.015075	0	0		0	0	0		#N/A
AC114814.3	ENSG00000235293.1	0	0	0	0	0		0	0	0		#N/A
AC114814.4	ENSG00000226542.1	0	0	0	0	0		0	0	0		#N/A
AC114973.1	ENSG00000233943.1	0	0	0	0	0		0	0	0		#N/A
AC115115.4	ENSG00000236555.1	0	0	0	0	0		0	0	0		#N/A
AC115522.3	ENSG00000268601.1	0.161556	0.201337	0.131152	0	0		0	0	0		#N/A
AC115617.2	ENSG00000233585.2	0.095266	0.853417	1.07784	0	0		0	0	0		#N/A
AC116035.2	ENSG00000227549.2	0	0	0	0	0		0	0	0		#N/A
AC116050.1	ENSG00000278131.1	0.024918	0.030983	0.021088	0	0		0	0	0		#N/A
AC116366.7	ENSG00000283782.2	10.5348	0.005326	0.115097	0	0		0	0	0		#N/A
AC116609.1	ENSG00000227713.2	0	0	0	0	0		0	0	0		#N/A
AC116609.2	ENSG00000223751.1	0	0	0	0	0		0	0	0		#N/A
AC116609.3	ENSG00000231173.1	0	0	0	0	0		0	0	0		#N/A
AC117490.2	ENSG00000225240.1	0	0	0.048169	0	0		0	0	0		#N/A
AC118345.1	ENSG00000227293.1	0	0	0	0	0		0	0	0		#N/A
AC118653.2	ENSG00000225818.1	0	0	0	0	0		0	0	0		#N/A
AC118754.4	ENSG00000229782.1	0	0.055836	0	0	0		0	0	0		#N/A
AC119403.1	ENSG00000266938.1	0	0	0	0	0		0	0	0		#N/A
AC121251.1	ENSG00000228171.1	0.171055	0.25394	0.324997	0	0		0	0	0		#N/A
AC122136.2	ENSG00000227824.1	0	0	0	0	0		0	0	0		#N/A
AC123023.1	ENSG00000236452.1	0	0	0.102948	0	0		0	0	0		#N/A
AC123886.2	ENSG00000231536.1	0.178024	0.015644	0.080954	0	0		0	0	0		#N/A
AC123900.2	ENSG00000230119.1	0	0	0	0	0		0	0	0		#N/A
AC124057.5	ENSG00000230483.1	0	0	0	0	0		0	0	0		#N/A
AC124789.1	ENSG00000276170.4	0.081518	0.09878	1.39919	0	0		0	0	0		#N/A
AC124861.1	ENSG00000227479.1	0.407518	0	0.065297	0	0		0	0	0		#N/A
AC125238.2	ENSG00000233459.1	0.01263	0.007016	0.011348	0	0		0	0	0		#N/A
AC125238.3	ENSG00000233031.1	0	0	0	0	0		0	0	0		#N/A
AC125634.1	ENSG00000223602.2	0	0	0	0	0		0	0	0		#N/A
AC126365.1	ENSG00000226521.7	0	0	0.062341	0	0		0	0	0		#N/A
AC127391.3	ENSG00000237085.2	0	0	0	0	0		0	0	0		#N/A
AC127904.2	ENSG00000230732.4	0.058974	0.109975	0.064981	0	0		0	0	0		#N/A
AC128677.3	ENSG00000235147.1	0	0	0	0	0		0	0	0		#N/A
AC128709.2	ENSG00000237167.1	0	0.104874	0.055757	0	0		0	0	0		#N/A
AC128709.3	ENSG00000235126.1	0	0	0	0	0		0	0	0		#N/A
AC128709.4	ENSG00000229912.1	0	0	0	0	0		0	0	0		#N/A
AC129492.6	ENSG00000214999.3	1.51802	0.041393	0.616247	0	0		0	0	0		#N/A
AC129778.2	ENSG00000184906.11	0	0.004231	0.025077	0	0		0	0	0		#N/A
AC130360.8	ENSG00000235778.1	0.006923	0.004662	0	0	0		0	0	0		#N/A
AC130464.1	ENSG00000228480.1	0	0	0	0	0		0	0	0		#N/A
AC130469.2	ENSG00000267986.1	0.113363	0	0.196822	0	0		0	0	0		#N/A
AC130689.5	ENSG00000236457.1	0	0	0	0	0		0	0	0		#N/A
AC130709.1	ENSG00000214525.4	0.017865	0.021207	0.021402	0	0		0	0	0		#N/A
AC131056.3	ENSG00000274767.1	0.031741	0.028493	0.182807	0	0		0	0	0		#N/A
AC131056.5	ENSG00000278097.1	0	0	0	0	0		0	0	0		#N/A
AC131056.6	ENSG00000278395.1	0	0	0.008972	0	0		0	0	0		#N/A
AC132008.1	ENSG00000213519.2	0	0.232492	0.109605	0	0		0	0	0		#N/A
AC132217.4	ENSG00000240801.1	0.096486	0.040957	0.168319	0	0		0	0	0		#N/A
AC132479.4	ENSG00000224352.1	0	0	0	0	0		0	0	0		#N/A
AC132807.1	ENSG00000226238.1	0	0	0	0	0		0	0	0		#N/A
AC133104.2	ENSG00000234903.1	0	0	0	0	0		0	0	0		#N/A
AC133106.2	ENSG00000228073.1	0	0	0	0	0		0	0	0		#N/A
AC133633.1	ENSG00000253855.1	0	0	0	0	0		0	0	0		#N/A
AC133633.2	ENSG00000253444.1	0	0	0	0	0		0	0	0		#N/A
AC133680.1	ENSG00000237838.1	0	0	0.058625	0	0		0	0	0		#N/A
AC133785.1	ENSG00000233221.7	0.014588	0.396155	0	0	0		0	0	0		#N/A
AC134915.1	ENSG00000234398.1	0	0	0	0	0		0	0	0		#N/A
AC135048.13	ENSG00000261487.1	5.47854	4.38443	1.87106	0	0		0	0	0		#N/A
[truncated: 59,951 more rows]
