# Supplementary material for: EBV abortive lytic cycle promotes nasopharyngeal carcinoma progression through recruiting monocytes and regulating their directed differentiation
Source: PLoS Pathog. 2024 Jan 11;20(1):e1011934. doi: 10.1371/journal.ppat.1011934 (PMC10846743; doi:10.1371/journal.ppat.1011934)
Supplement: S4 Table — This portion of RNA-Seq data were donated by Dr. Mu-Sheng Zeng at Sun Yat-sen University Cancer Center. Raw reads from RNA-Seq data were uniformly processed and converted to RPKM values. (XLSX) [file ppat.1011934.s013.xlsx]

## Sheet: Sheet1
symbol	SRR757	SRR764	SRR844	NPC_52	NPC_66	NPC_46	NPC_53	NPC51
A73	0	0	0	0	0	0	0	149452
BALF1	599.178	6348.24	875.216	5220.15	7037.15	1771.34	3659.93	3994.6
BALF2	733.079	4528.1	1756.67	5236.91	7346.73	520.106	636.822	2410.97
BALF3	142124	159015	190855	0	0	0	0	52800.8
BALF4	88545.1	83185	74343.9	0	0	0	0	105978
BALF5	93105.8	75910.1	62967.4	0	0	0	0	97679.4
BARF0	0	0	0	0	0	0	0	15274.6
BARF1	22.1866	0	166.082	475.929	0	0	0	5302.15
BARF1	762.095	5478.85	1992.94	475.929	0	0	0	5302.15
BBLF1	169.621	202.715	77.7488	0	0	0	0	0
BBLF2_BBLF3	0	0	0	2290.57	716.027	0	0	0
BBLF2/BBLF3	207.234	275.825	502.847	0	0	0	0	0
BBLF4	23.0026	0	126.146	356.065	640.004	0	0	0
BBRF1	11.536	3.84711	0	0	0	0	0	0
BBRF2	64.9639	29.3796	188.151	0	0	0	0	0
BBRF3	50.9246	0	69.8387	1775.94	0	0	0	0
BCLF1	12.2934	1.77433	112.715	834.77	375.111	0	0	0
BCRF1	0	0	0	576.058	0	0	0	0
BDLF1	18.527	0	0	955.01	0	0	0	0
BDLF2	3.04825	0	6.06787	1883.93	1231.36	0	0	0
BDLF3	33.912	0	0	5215.98	0	0	0	0
BDLF3	95.083	9.14277	214.14	5215.98	0	0	0	0
BDLF4	40.4088	6.81988	0.052111	638.082	1146.91	0	0	0
BDRF1	28.5647	292.116	830.405	0	0	0	0	0
BFLF1	23.1849	3.32965	194.82	411.235	0	0	0	0
BFLF2	37.2802	87.8488	654.631	5876.75	1625.09	0	0	0
BFRF1	81.7218	54.0189	228.158	2567.47	0	0	0	0
BFRF1A	39.5898	0	345.297	530.171	0	0	0	0
BFRF2	110.681	180.63	775.831	852.572	1313.52	0	0	0
BFRF3	90.8288	92.0318	311.731	1222.09	0	0	0	0
BGLF1	54.2285	124.959	101.039	851.613	510.24	0	0	0
BGLF2	118.225	319.158	450.566	4707.04	4614.87	0	0	0
BGLF3	2.0891	5.47011	0	433.053	0	0	0	0
BGLF3.5	43.5658	201.303	335.895	0	3366.26	0	0	0
BGLF4	53.5096	124.46	120.891	670.728	1205.59	0	0	0
BGLF5	247.971	264.634	313.677	3367.88	3301.93	0	0	0
BGRF1_BDRF1	0	0	0	1043.46	0	0	0	0
BGRF1/BDRF1	54.5491	0	79.1106	0	0	0	0	0
BHLF1	0	0	0	109.082	0	0	0	222.594
BHRF1	85.811	159.823	1376.13	751.076	0	0	0	0
BILF1	1273.6	11079.8	4815.93	10827	19046.8	10005.5	6603.98	12692.1
BILF2	7.06356	127.739	763.26	3474.86	1040.97	0	0	0
BKRF1	0	0	0	3593.93	4037.41	3963.44	3219.7	5041.99
BKRF2	35.5722	203.072	540.864	522.487	0	0	0	0
BKRF3	244.348	513.952	2005.46	3098.19	1012.51	0	0	0
BKRF4	358.588	771.51	2335.34	8268.72	8322.99	0	0	0
BLLF1	7.17129	122.349	318.842	635.271	0	0	0	0
BLLF2	52.6654	52.8368	53.682	0	0	0	0	0
BLLF3	0	0	0	1550.61	1858.08	0	0	0
BLRF1	5.48803	13.6036	0	700.032	0	0	0	0
BLRF2	134.11	81.6645	589.25	442.351	0	0	0	0
BMRF1	479.789	785.013	944.519	3382.62	3840.03	0	0	363.295
BMRF2	524.151	824.537	2391.77	7452.01	8688.32	0	251.038	1027.48
BNLF2A	5425.15	10758.8	35882.4	87469.5	127476	25669.9	397792	10854.2
BNLF2B	21.2634	116.983	341.834	63620.5	78777	30703.2	513677	0
BNRF1	427.339	3353.53	3589.08	8418.42	2161.65	5045.43	9334.64	5131.3
BOLF1	61.7672	28.2942	125.935	0	0	0	0	0
BORF1	91.7651	166.799	283.09	0	0	0	0	0
BORF2	275.553	377.378	1363.35	2092.48	209.034	0	0	711.654
BPLF1	53.2195	106.845	129.044	68.6698	0	0	171.184	140.128
BRLF1	136.365	216.537	168.19	1427.79	0	0	0	242.796
BRRF1	126.398	0	520.748	1159.22	7501.01	0	577.952	473.101
BRRF2	11.704	52.089	276.812	268.042	481.788	0	0	136.742
BSLF1	37.4343	13.8962	290.533	164.807	0	0	0	0
BSLF2/BMLF1	666.864	997.538	2985.43	0	0	0	0	0
BSRF1	26.2037	0	219.87	0	4734.28	0	0	0
BTRF1	7.75311	4.613	252.292	339.309	0	0	0	0
BVLF1	5.65836	0	184.333	264.115	0	0	0	0
BVRF1	13.7105	0	89.473	1767.86	0	0	0	0
BVRF2	13.9378	110.678	366.823	951.858	0	0	0	0
BWRF1	0.574469	0.501907	0	0	0	0	0	0
BXLF1	46.1311	0	168.056	237.182	2557.91	0	0	0
BXLF2	92.0729	40.3312	443.147	1529.77	733.244	0	0	0
BXRF1	27.9086	0	205.178	868.714	0	0	0	0
BYRF1	0	0	0	295.505	0	0	0	0
BZLF1	707.478	475.156	794.159	7327.57	5268.33	0	0	0
BZLF2	0	0	0	0	0	0	0	0
DUTPASE	243.737	100.444	546.6	0	0	0	0	0
EBNA-1	295.2	1459.69	1224.26	0	0	0	0	0
EBNA-2	72.1434	95.5707	68.8884	0	0	0	0	0
EBNA-3A	11.9889	62.1196	0	0	0	0	0	0
EBNA-3B	18.8721	30.3414	0	0	0	0	0	0
EBNA-3B	11.0797	2.6121	0	0	0	0	0	0
EBNA-3C	21.9323	0	109.26	0	0	0	0	0
EBNA-LP	7.11048	0	10.5808	0	0	0	0	0
EBNA3A	0	0	0	305.199	0	0	0	0
EBNA3B	0	0	0	153.575	0	0	0	0
EBNA3C	0	0	0	0	522.058	0	0	0
FGAM-synthase	115.595	108.092	84.2129	0	0	0	0	0
LF1	7599.43	8260.68	5611.68	8897.85	2205.97	5413.89	5354.05	6261.05
LF2	112368	77999.5	63709.8	83505.6	83185.6	79203.6	34903.6	104192
LF3	1.52675	11.5144	143.688	233.848	840.654	0	388.633	159.064
LMP-1	692.743	3652.85	10995	0	0	0	0	0
LMP-1	692.743	3652.85	10995	0	0	0	0	0
LMP-2A	399.711	15475.3	1728.67	0	0	0	0	0
LMP-2B	1493.58	5431.32	18547.1	0	0	0	0	0
LMP1	0	0	0	1863.13	2679.09	6575.01	226653	1520.77
LMP2	0	0	0	1737.43	1040.97	0	721.859	1772.7
RPMS1	0	0	0	32585.1	37384.8	62107.6	20739.6	37491
SM	0	0	0	751.076	0	0	0	0
